# Supplementary material for: 2,2,6,6-Tetra­bromo-3,4,4,5-tetra­meth­oxy­cyclo­hexa­none
Source: Acta Crystallogr Sect E Struct Rep Online. 2014 Jun 25;70(Pt 7):o826. doi: 10.1107/S160053681401472X (PMC4120536; doi:10.1107/S160053681401472X)
Supplement: Supplementary file 1 [file e-70-0o826-sup1.cif]

##############################################################################
#                                                                            #
# This CIF contains the data in a paper accepted for publication in          #
# Acta Crystallographica Section E. It conforms to the requirements of       #
# Notes for Authors for Acta Crystallographica Section E, and has been       #
# peer reviewed under the auspices of the IUCr Commission on Journals.       #
#                                                                            #
# Full details of the Crystallographic Information File format               #
# are given in the paper "The Crystallographic Information File (CIF):       #
# a New Standard Archive File for Crystallography" by S. R. Hall, F. H.      #
# Allen and I. D. Brown [Acta Cryst. (1991), A47, 655-685].                  #
#                                                                            #
# The current version of the core CIF dictionary is obtainable from          #
# ftp://ftp.iucr.org/pub/cif_core.dic.                                       #
#                                                                            #
# Software is freely available for graphical display of the structure(s)     #
# in this CIF. For information consult the CIF software page                 #
# http://www.iucr.org/resources/cif/software.                                #
#                                                                            #
# This file may be used for bona fide research purposes within the           #
# scientific community so long as proper attribution is given to the journal # 
# article from which it was obtained.                                        #
#                                                                            #
##############################################################################
data_global
_audit_creation_method     'SHELXL97 (Sheldrick, 2008)'
_journal_date_recd_electronic     2014-06-13
_journal_date_accepted     2014-06-22
_journal_name_full     'Acta Crystallographica, Section E'
_journal_year     2014
_journal_volume     70
_journal_issue      7
_journal_page_first     o826
_journal_page_last     o826
_journal_paper_category     QO
_journal_paper_doi     10.1107/S160053681401472X
_journal_coeditor_code     ZS2305
_publ_contact_author_name     'Dr M. Shahid'
_publ_contact_author_address
;
 Department of Chemistry,
 Aligarh Muslim University,
 Aligarh 202 002,
 India
;
_publ_contact_author_email     shahid81chem@gmail.com
_publ_contact_author_fax     ?
_publ_contact_author_phone     '+91 9359264128 '
_publ_section_title
;
2,2,6,6-Tetrabromo-3,4,4,5-tetramethoxycyclohexanone
;
loop_
    _publ_author_name
    _publ_author_address
    'Md. Serajul Haque Faizi'
;
 Department of Chemistry
 Indian Institute of Technology Kanpur
 Kanpur, UP 208 016
 India
;
    'Ashraf Mashrai'
;
 Department of Chemistry,
 Aligarh Muslim University,
 Aligarh 202 002,
 India
;
    'M. Shahid'
;
 Department of Chemistry,
 Aligarh Muslim University,
 Aligarh 202 002,
 India
;
data_I
_database_code_depnum_ccdc_archive 'CCDC 1009490'
_audit_creation_method     SHELXL-97
_chemical_name_systematic
;
2,2,6,6-Tetrabromo-3,4,4,5-tetramethoxycyclohexanone
;
_chemical_name_common     ?
_chemical_formula_moiety     'C10 H14 Br4 O5'
_chemical_formula_sum     'C10 H14 Br4 O5'
_chemical_formula_iupac     'C10 H14 Br4 O5'
_chemical_formula_weight     533.81
_chemical_melting_point     ?
_symmetry_cell_setting     monoclinic
_symmetry_space_group_name_H-M     'P 21/n'
_symmetry_space_group_name_Hall     '-P 2yn'
loop_
    _symmetry_equiv_pos_as_xyz
    'x, y, z'
    '-x+1/2, y+1/2, -z+1/2'
    '-x, -y, -z'
    'x-1/2, -y-1/2, z-1/2'
_cell_length_a     10.396(5)
_cell_length_b     12.441(5)
_cell_length_c     12.316(5)
_cell_angle_alpha     90.00
_cell_angle_beta     105.502(5)
_cell_angle_gamma     90.00
_cell_volume     1535.0(11)
_cell_formula_units_Z     4
_cell_measurement_reflns_used     999
_cell_measurement_theta_min     2.61
_cell_measurement_theta_max     28.63
_cell_measurement_temperature     100(2)
_exptl_crystal_description     block
_exptl_crystal_colour     yellow
_exptl_crystal_size_max     0.20
_exptl_crystal_size_mid     0.15
_exptl_crystal_size_min     0.12
_exptl_crystal_density_diffrn     2.310
_exptl_crystal_density_meas     ?
_exptl_crystal_density_method     'not measured'
_exptl_crystal_F_000     1016
_exptl_absorpt_coefficient_mu     10.498
_exptl_absorpt_correction_type     multi-scan
_exptl_absorpt_process_details     '(SADABS; Sheldrick, 2004)'
_exptl_absorpt_correction_T_min     0.2279
_exptl_absorpt_correction_T_max     0.3656
_exptl_special_details
;
;
_diffrn_ambient_temperature     100(2)
_diffrn_radiation_type     MoK\a
_diffrn_radiation_wavelength     0.71073
_diffrn_radiation_monochromator     graphite
_diffrn_measurement_device_type     'Bruker SMART APEX CCD'
_diffrn_measurement_method     '\w scans'
_diffrn_detector_area_resol_mean     ?
_diffrn_reflns_number     20265
_diffrn_reflns_av_R_equivalents     0.0542
_diffrn_reflns_av_sigmaI/netI     0.0339
_diffrn_reflns_theta_min     2.28
_diffrn_reflns_theta_max     25.50
_diffrn_reflns_theta_full     25.50
_diffrn_measured_fraction_theta_max     1.000
_diffrn_measured_fraction_theta_full     1.000
_diffrn_reflns_limit_h_min     -12
_diffrn_reflns_limit_h_max     12
_diffrn_reflns_limit_k_min     -15
_diffrn_reflns_limit_k_max     15
_diffrn_reflns_limit_l_min     -14
_diffrn_reflns_limit_l_max     14
_diffrn_standards_number     0
_diffrn_standards_interval_count     .
_diffrn_standards_interval_time     .
_diffrn_standards_decay_%     ?
_refine_special_details
;
 Refinement of F^2^ against ALL reflections.  The weighted R-factor wR and
 goodness of fit S are based on F^2^, conventional R-factors R are based
 on F, with F set to zero for negative F^2^. The threshold expression of
 F^2^ > 2sigma(F^2^) is used only for calculating R-factors(gt) etc. and is
 not relevant to the choice of reflections for refinement.  R-factors based
 on F^2^ are statistically about twice as large as those based on F, and R-
 factors based on ALL data will be even larger.
;
_reflns_number_total     2867
_reflns_number_gt     2466
_reflns_threshold_expression     I>2\s(I)
_refine_ls_structure_factor_coef     Fsqd
_refine_ls_matrix_type     full
_refine_ls_R_factor_all     0.0408
_refine_ls_R_factor_gt     0.0325
_refine_ls_wR_factor_gt     0.0815
_refine_ls_wR_factor_ref     0.0861
_refine_ls_goodness_of_fit_ref     1.049
_refine_ls_restrained_S_all     1.049
_refine_ls_number_reflns     2867
_refine_ls_number_parameters     172
_refine_ls_number_restraints     0
_refine_ls_hydrogen_treatment     constr
_refine_ls_weighting_scheme     calc
_refine_ls_weighting_details
         'calc w=1/[\s^2^(Fo^2^)+(0.0476P)^2^+1.8635P] where P=(Fo^2^+2Fc^2^)/3'
_atom_sites_solution_hydrogens     geom
_atom_sites_solution_primary     direct
_atom_sites_solution_secondary     difmap
_refine_ls_shift/su_max     0.001
_refine_ls_shift/su_mean     0.000
_refine_diff_density_max     0.851
_refine_diff_density_min     -1.005
_refine_ls_extinction_method     none
_refine_ls_extinction_coef     ?
loop_
    _atom_type_symbol
    _atom_type_description
    _atom_type_scat_dispersion_real
    _atom_type_scat_dispersion_imag
    _atom_type_scat_source
    'C' 'C' 0.0033 0.0016
                         'International Tables Vol C Tables 4.2.6.8 and 6.1.1.4'
    'H' 'H' 0.0000 0.0000
                         'International Tables Vol C Tables 4.2.6.8 and 6.1.1.4'
    'O' 'O' 0.0106 0.0060
                         'International Tables Vol C Tables 4.2.6.8 and 6.1.1.4'
    'Br' 'Br' -0.2901 2.4595
                         'International Tables Vol C Tables 4.2.6.8 and 6.1.1.4'
_computing_data_collection     'SMART (Bruker, 2003)'
_computing_cell_refinement     'SAINT (Bruker, 2003)'
_computing_data_reduction     'SAINT (Bruker, 2003)'
_computing_structure_solution     'SIR97 (Altomare <i>et al.</i>, 1999)'
_computing_structure_refinement     'SHELXL97 (Sheldrick, 2008)'
_computing_molecular_graphics     'DIAMOND (Brandenberg & Putz, 2006)'
_computing_publication_material     'DIAMOND (Brandenberg & Putz, 2006)'
loop_
    _atom_site_type_symbol
    _atom_site_label
    _atom_site_fract_x
    _atom_site_fract_y
    _atom_site_fract_z
    _atom_site_U_iso_or_equiv
    _atom_site_adp_type
    _atom_site_calc_flag
    _atom_site_refinement_flags
    _atom_site_occupancy
    _atom_site_symmetry_multiplicity
    _atom_site_disorder_assembly
    _atom_site_disorder_group
    C C1 0.6442(4) 0.0403(3) 0.2171(3) 0.0253(8) Uani d . 1 1 . .
    C C2 0.7031(4) 0.1525(3) 0.2524(3) 0.0244(8) Uani d . 1 1 . .
    C C3 0.6061(4) 0.2460(3) 0.2078(3) 0.0236(8) Uani d . 1 1 . .
    H H3 0.6444 0.3136 0.2429 0.028 Uiso calc R 1 1 . .
    C C4 0.4661(4) 0.2290(3) 0.2259(3) 0.0253(8) Uani d . 1 1 . .
    C C5 0.4051(4) 0.1254(3) 0.1655(3) 0.0231(8) Uani d . 1 1 . .
    H H5 0.3972 0.1352 0.0850 0.028 Uiso calc R 1 1 . .
    C C6 0.4933(4) 0.0256(3) 0.2045(3) 0.0245(8) Uani d . 1 1 . .
    C C7 0.6279(5) 0.3481(3) 0.0472(4) 0.0381(11) Uani d . 1 1 . .
    H H7A 0.6112 0.3431 -0.0331 0.057 Uiso calc R 1 1 . .
    H H7B 0.7215 0.3594 0.0805 0.057 Uiso calc R 1 1 . .
    H H7C 0.5784 0.4073 0.0657 0.057 Uiso calc R 1 1 . .
    C C8 0.3675(5) 0.2322(5) 0.3844(4) 0.0517(14) Uani d . 1 1 . .
    H H8A 0.3942 0.2343 0.4652 0.078 Uiso calc R 1 1 . .
    H H8B 0.3162 0.1683 0.3597 0.078 Uiso calc R 1 1 . .
    H H8C 0.3141 0.2943 0.3561 0.078 Uiso calc R 1 1 . .
    C C9 0.4060(5) 0.4176(4) 0.2142(5) 0.0489(13) Uani d . 1 1 . .
    H H9A 0.3407 0.4663 0.1706 0.073 Uiso calc R 1 1 . .
    H H9B 0.4933 0.4387 0.2097 0.073 Uiso calc R 1 1 . .
    H H9C 0.4029 0.4193 0.2914 0.073 Uiso calc R 1 1 . .
    C C10 0.1701(5) 0.1231(5) 0.0796(5) 0.0619(17) Uani d . 1 1 . .
    H H10A 0.0869 0.1052 0.0951 0.093 Uiso calc R 1 1 . .
    H H10B 0.1814 0.0800 0.0182 0.093 Uiso calc R 1 1 . .
    H H10C 0.1699 0.1978 0.0599 0.093 Uiso calc R 1 1 . .
    O O1 0.7121(3) -0.0326(2) 0.2003(3) 0.0409(8) Uani d . 1 1 . .
    O O2 0.5874(3) 0.2513(2) 0.0895(2) 0.0273(6) Uani d . 1 1 . .
    O O3 0.3779(3) 0.3107(2) 0.1706(3) 0.0322(7) Uani d . 1 1 . .
    O O4 0.4841(3) 0.2319(3) 0.3426(2) 0.0336(7) Uani d . 1 1 . .
    O O5 0.2763(3) 0.1030(2) 0.1766(3) 0.0346(7) Uani d . 1 1 . .
    Br Br1 0.76975(4) 0.15408(4) 0.41548(4) 0.03859(15) Uani d . 1 1 . .
    Br Br2 0.86086(4) 0.16954(4) 0.19556(5) 0.04340(15) Uani d . 1 1 . .
    Br Br3 0.48249(5) -0.02879(4) 0.35148(4) 0.03964(15) Uani d . 1 1 . .
    Br Br4 0.42888(5) -0.08868(3) 0.09570(4) 0.03854(14) Uani d . 1 1 . .
loop_
    _atom_site_aniso_label
    _atom_site_aniso_U_11
    _atom_site_aniso_U_22
    _atom_site_aniso_U_33
    _atom_site_aniso_U_12
    _atom_site_aniso_U_13
    _atom_site_aniso_U_23
    C1 0.028(2) 0.028(2) 0.0225(19) 0.0045(17) 0.0103(16) 0.0020(16)
    C2 0.0189(19) 0.031(2) 0.026(2) 0.0010(15) 0.0107(16) -0.0048(16)
    C3 0.0242(19) 0.0233(19) 0.0241(19) -0.0026(15) 0.0077(16) -0.0036(15)
    C4 0.0220(19) 0.032(2) 0.0231(19) 0.0070(16) 0.0088(16) -0.0032(17)
    C5 0.0210(19) 0.029(2) 0.0227(19) -0.0029(16) 0.0120(16) 0.0013(16)
    C6 0.028(2) 0.026(2) 0.0216(18) 0.0004(16) 0.0100(16) 0.0013(15)
    C7 0.042(3) 0.034(2) 0.040(3) -0.0062(19) 0.014(2) 0.004(2)
    C8 0.044(3) 0.079(4) 0.041(3) 0.012(3) 0.028(2) -0.008(3)
    C9 0.051(3) 0.031(3) 0.065(3) 0.013(2) 0.016(3) -0.014(2)
    C10 0.020(2) 0.092(4) 0.067(4) -0.012(3) -0.001(2) 0.032(3)
    O1 0.0357(17) 0.0313(17) 0.058(2) 0.0098(13) 0.0158(15) -0.0045(15)
    O2 0.0300(15) 0.0288(15) 0.0262(14) -0.0063(12) 0.0129(12) -0.0037(11)
    O3 0.0279(15) 0.0296(15) 0.0391(16) 0.0100(12) 0.0092(13) -0.0027(13)
    O4 0.0319(16) 0.0483(18) 0.0256(15) 0.0072(13) 0.0161(13) -0.0052(13)
    O5 0.0206(14) 0.0475(19) 0.0388(17) -0.0042(12) 0.0134(13) 0.0066(14)
    Br1 0.0321(2) 0.0495(3) 0.0289(2) 0.00714(19) -0.00106(18) -0.00593(19)
    Br2 0.0262(2) 0.0488(3) 0.0627(3) 0.00206(18) 0.0249(2) 0.0017(2)
    Br3 0.0440(3) 0.0459(3) 0.0336(2) 0.0030(2) 0.0184(2) 0.0132(2)
    Br4 0.0484(3) 0.0277(2) 0.0401(3) -0.01180(18) 0.0127(2) -0.00577(18)
_geom_special_details
;
 All esds (except the esd in the dihedral angle between two l.s. planes)
 are estimated using the full covariance matrix.  The cell esds are taken
 into account individually in the estimation of esds in distances, angles
 and torsion angles; correlations between esds in cell parameters are only
 used when they are defined by crystal symmetry.  An approximate (isotropic)
 treatment of cell esds is used for estimating esds involving l.s. planes.
;
loop_
    _geom_bond_atom_site_label_1
    _geom_bond_atom_site_label_2
    _geom_bond_site_symmetry_2
    _geom_bond_distance
    _geom_bond_publ_flag
    C1 O1 . 1.201(5) ?
    C1 C2 . 1.540(6) ?
    C1 C6 . 1.545(5) ?
    C2 C3 . 1.540(5) ?
    C2 Br1 . 1.942(4) ?
    C2 Br2 . 1.959(4) ?
    C3 O2 . 1.419(5) ?
    C3 C4 . 1.545(5) ?
    C3 H3 . 0.9800 ?
    C4 O4 . 1.399(5) ?
    C4 O3 . 1.416(5) ?
    C4 C5 . 1.537(6) ?
    C5 O5 . 1.410(5) ?
    C5 C6 . 1.542(5) ?
    C5 H5 . 0.9800 ?
    C6 Br4 . 1.946(4) ?
    C6 Br3 . 1.964(4) ?
    C7 O2 . 1.420(5) ?
    C7 H7A . 0.9600 ?
    C7 H7B . 0.9600 ?
    C7 H7C . 0.9600 ?
    C8 O4 . 1.439(5) ?
    C8 H8A . 0.9600 ?
    C8 H8B . 0.9600 ?
    C8 H8C . 0.9600 ?
    C9 O3 . 1.434(5) ?
    C9 H9A . 0.9600 ?
    C9 H9B . 0.9600 ?
    C9 H9C . 0.9600 ?
    C10 O5 . 1.415(6) ?
    C10 H10A . 0.9600 ?
    C10 H10B . 0.9600 ?
    C10 H10C . 0.9600 ?
loop_
    _geom_angle_atom_site_label_1
    _geom_angle_atom_site_label_2
    _geom_angle_atom_site_label_3
    _geom_angle_site_symmetry_1
    _geom_angle_site_symmetry_3
    _geom_angle
    _geom_angle_publ_flag
    O1 C1 C2 . . 121.7(4) ?
    O1 C1 C6 . . 121.4(4) ?
    C2 C1 C6 . . 116.9(3) ?
    C1 C2 C3 . . 114.2(3) ?
    C1 C2 Br1 . . 107.8(3) ?
    C3 C2 Br1 . . 112.3(3) ?
    C1 C2 Br2 . . 107.7(3) ?
    C3 C2 Br2 . . 108.8(3) ?
    Br1 C2 Br2 . . 105.50(18) ?
    O2 C3 C2 . . 107.3(3) ?
    O2 C3 C4 . . 106.2(3) ?
    C2 C3 C4 . . 113.4(3) ?
    O2 C3 H3 . . 109.9 ?
    C2 C3 H3 . . 109.9 ?
    C4 C3 H3 . . 109.9 ?
    O4 C4 O3 . . 111.5(3) ?
    O4 C4 C5 . . 116.4(3) ?
    O3 C4 C5 . . 103.8(3) ?
    O4 C4 C3 . . 105.8(3) ?
    O3 C4 C3 . . 110.2(3) ?
    C5 C4 C3 . . 109.1(3) ?
    O5 C5 C4 . . 113.5(3) ?
    O5 C5 C6 . . 108.2(3) ?
    C4 C5 C6 . . 112.9(3) ?
    O5 C5 H5 . . 107.3 ?
    C4 C5 H5 . . 107.3 ?
    C6 C5 H5 . . 107.3 ?
    C5 C6 C1 . . 116.0(3) ?
    C5 C6 Br4 . . 107.9(2) ?
    C1 C6 Br4 . . 108.0(3) ?
    C5 C6 Br3 . . 112.9(3) ?
    C1 C6 Br3 . . 104.8(2) ?
    Br4 C6 Br3 . . 106.80(19) ?
    O2 C7 H7A . . 109.5 ?
    O2 C7 H7B . . 109.5 ?
    H7A C7 H7B . . 109.5 ?
    O2 C7 H7C . . 109.5 ?
    H7A C7 H7C . . 109.5 ?
    H7B C7 H7C . . 109.5 ?
    O4 C8 H8A . . 109.5 ?
    O4 C8 H8B . . 109.5 ?
    H8A C8 H8B . . 109.5 ?
    O4 C8 H8C . . 109.5 ?
    H8A C8 H8C . . 109.5 ?
    H8B C8 H8C . . 109.5 ?
    O3 C9 H9A . . 109.5 ?
    O3 C9 H9B . . 109.5 ?
    H9A C9 H9B . . 109.5 ?
    O3 C9 H9C . . 109.5 ?
    H9A C9 H9C . . 109.5 ?
    H9B C9 H9C . . 109.5 ?
    O5 C10 H10A . . 109.5 ?
    O5 C10 H10B . . 109.5 ?
    H10A C10 H10B . . 109.5 ?
    O5 C10 H10C . . 109.5 ?
    H10A C10 H10C . . 109.5 ?
    H10B C10 H10C . . 109.5 ?
    C3 O2 C7 . . 116.3(3) ?
    C4 O3 C9 . . 116.4(3) ?
    C4 O4 C8 . . 118.2(3) ?
    C5 O5 C10 . . 115.5(3) ?
loop_
    _geom_torsion_atom_site_label_1
    _geom_torsion_atom_site_label_2
    _geom_torsion_atom_site_label_3
    _geom_torsion_atom_site_label_4
    _geom_torsion_site_symmetry_1
    _geom_torsion_site_symmetry_2
    _geom_torsion_site_symmetry_3
    _geom_torsion_site_symmetry_4
    _geom_torsion
    _geom_torsion_publ_flag
    O1 C1 C2 C3 . . . . 147.2(4) ?
    C6 C1 C2 C3 . . . . -33.0(5) ?
    O1 C1 C2 Br1 . . . . -87.3(4) ?
    C6 C1 C2 Br1 . . . . 92.6(3) ?
    O1 C1 C2 Br2 . . . . 26.2(5) ?
    C6 C1 C2 Br2 . . . . -154.0(3) ?
    C1 C2 C3 O2 . . . . -69.5(4) ?
    Br1 C2 C3 O2 . . . . 167.3(2) ?
    Br2 C2 C3 O2 . . . . 50.9(3) ?
    C1 C2 C3 C4 . . . . 47.5(4) ?
    Br1 C2 C3 C4 . . . . -75.7(3) ?
    Br2 C2 C3 C4 . . . . 167.9(2) ?
    O2 C3 C4 O4 . . . . -175.7(3) ?
    C2 C3 C4 O4 . . . . 66.7(4) ?
    O2 C3 C4 O3 . . . . -55.0(4) ?
    C2 C3 C4 O3 . . . . -172.6(3) ?
    O2 C3 C4 C5 . . . . 58.4(4) ?
    C2 C3 C4 C5 . . . . -59.2(4) ?
    O4 C4 C5 O5 . . . . 60.8(4) ?
    O3 C4 C5 O5 . . . . -62.2(4) ?
    C3 C4 C5 O5 . . . . -179.7(3) ?
    O4 C4 C5 C6 . . . . -62.8(4) ?
    O3 C4 C5 C6 . . . . 174.3(3) ?
    C3 C4 C5 C6 . . . . 56.7(4) ?
    O5 C5 C6 C1 . . . . -170.4(3) ?
    C4 C5 C6 C1 . . . . -44.0(4) ?
    O5 C5 C6 Br4 . . . . 68.3(3) ?
    C4 C5 C6 Br4 . . . . -165.3(3) ?
    O5 C5 C6 Br3 . . . . -49.5(4) ?
    C4 C5 C6 Br3 . . . . 77.0(3) ?
    O1 C1 C6 C5 . . . . -148.5(4) ?
    C2 C1 C6 C5 . . . . 31.7(5) ?
    O1 C1 C6 Br4 . . . . -27.3(4) ?
    C2 C1 C6 Br4 . . . . 152.9(3) ?
    O1 C1 C6 Br3 . . . . 86.3(4) ?
    C2 C1 C6 Br3 . . . . -93.5(3) ?
    C2 C3 O2 C7 . . . . -118.5(4) ?
    C4 C3 O2 C7 . . . . 119.9(4) ?
    O4 C4 O3 C9 . . . . 50.5(5) ?
    C5 C4 O3 C9 . . . . 176.6(4) ?
    C3 C4 O3 C9 . . . . -66.7(5) ?
    O3 C4 O4 C8 . . . . 52.1(5) ?
    C5 C4 O4 C8 . . . . -66.7(5) ?
    C3 C4 O4 C8 . . . . 172.0(4) ?
    C4 C5 O5 C10 . . . . 105.2(5) ?
    C6 C5 O5 C10 . . . . -128.7(4) ?
loop_
    _geom_hbond_atom_site_label_D
    _geom_hbond_atom_site_label_H
    _geom_hbond_atom_site_label_A
    _geom_hbond_site_symmetry_A
    _geom_hbond_distance_DH
    _geom_hbond_distance_HA
    _geom_hbond_distance_DA
    _geom_hbond_angle_DHA
    _geom_hbond_publ_flag
    C3 H3 O1 2_655 0.98 2.41 3.361(5) 163 yes
_iucr_refine_instructions_details
;
TITL trial5 in P 21/n
CELL  0.71073  10.3960  12.4410  12.3160   90.000  105.502   90.000
ZERR     4.00   0.0030   0.0050   0.0040    0.000    0.005    0.000
LATT   1
SYMM  1/2 - X, 1/2 + Y, 1/2 - Z
SFAC  C    H    O    BR
UNIT  40   56   20   16
MERG   2
OMIT    -3.00  51.00
SIZE     0.12   0.15   0.20
ACTA
BOND
BOND   $H
CONF
WGHT     0.04760     1.86100
L.S.  20
TEMP    20.00
FVAR     0.34390
C1    1    0.644174    0.040319    0.217076    11.00000    0.02761    0.02793 =
        0.02249    0.00204    0.01025    0.00445
C2    1    0.703122    0.152550    0.252392    11.00000    0.01886    0.03116 =
        0.02601   -0.00483    0.01067    0.00097
C3    1    0.606143    0.245985    0.207836    11.00000    0.02419    0.02329 =
        0.02407   -0.00357    0.00769   -0.00256
AFIX   13
H3    2    0.644375    0.313593    0.242927    11.00000   -1.20000
AFIX    0
C4    1    0.466080    0.228953    0.225914    11.00000    0.02196    0.03246 =
        0.02308   -0.00323    0.00880    0.00701
C5    1    0.405104    0.125394    0.165472    11.00000    0.02103    0.02923 =
        0.02267    0.00128    0.01201   -0.00294
AFIX   13
H5    2    0.397198    0.135205    0.084999    11.00000   -1.20000
AFIX    0
C6    1    0.493346    0.025578    0.204499    11.00000    0.02794    0.02577 =
        0.02165    0.00135    0.01000    0.00039
C7    1    0.627916    0.348100    0.047223    11.00000    0.04200    0.03404 =
        0.03992    0.00408    0.01409   -0.00617
AFIX   33
H7A   2    0.611220    0.343072   -0.033130    11.00000   -1.50000
H7B   2    0.721521    0.359398    0.080528    11.00000   -1.50000
H7C   2    0.578367    0.407282    0.065670    11.00000   -1.50000
AFIX    0
C8    1    0.367453    0.232223    0.384390    11.00000    0.04420    0.07931 =
        0.04123   -0.00794    0.02794    0.01160
AFIX   33
H8A   2    0.394173    0.234317    0.465244    11.00000   -1.50000
H8B   2    0.316245    0.168310    0.359694    11.00000   -1.50000
H8C   2    0.314090    0.294270    0.356120    11.00000   -1.50000
AFIX    0
C9    1    0.406035    0.417570    0.214175    11.00000    0.05145    0.03141 =
        0.06450   -0.01371    0.01641    0.01264
AFIX   33
H9A   2    0.340722    0.466290    0.170606    11.00000   -1.50000
H9B   2    0.493298    0.438675    0.209712    11.00000   -1.50000
H9C   2    0.402897    0.419279    0.291354    11.00000   -1.50000
AFIX    0
C10   1    0.170078    0.123112    0.079638    11.00000    0.01997    0.09169 =
        0.06687    0.03187   -0.00085   -0.01163
AFIX   33
H10A  2    0.086872    0.105229    0.095057    11.00000   -1.50000
H10B  2    0.181420    0.079998    0.018214    11.00000   -1.50000
H10C  2    0.169883    0.197770    0.059891    11.00000   -1.50000
AFIX    0
O1    3    0.712112   -0.032589    0.200280    11.00000    0.03573    0.03127 =
        0.05774   -0.00453    0.01584    0.00981
O2    3    0.587449    0.251304    0.089524    11.00000    0.03001    0.02877 =
        0.02615   -0.00367    0.01290   -0.00633
O3    3    0.377930    0.310704    0.170631    11.00000    0.02793    0.02963 =
        0.03907   -0.00267    0.00920    0.00997
O4    3    0.484116    0.231881    0.342596    11.00000    0.03188    0.04828 =
        0.02556   -0.00517    0.01615    0.00715
O5    3    0.276299    0.102975    0.176565    11.00000    0.02064    0.04753 =
        0.03884    0.00663    0.01344   -0.00420
BR1   4    0.769748    0.154076    0.415485    11.00000    0.03212    0.04950 =
        0.02886   -0.00593   -0.00106    0.00714
BR2   4    0.860865    0.169540    0.195563    11.00000    0.02620    0.04878 =
        0.06269    0.00169    0.02487    0.00206
BR3   4    0.482491   -0.028792    0.351479    11.00000    0.04399    0.04594 =
        0.03358    0.01321    0.01835    0.00296
BR4   4    0.428882   -0.088681    0.095702    11.00000    0.04841    0.02767 =
        0.04005   -0.00577    0.01269   -0.01180
HKLF 4
END
;
