# Supplementary material for: 2,2,6,6-Tetra­bromo-3,4,4,5-tetra­meth­oxy­cyclo­hexa­none
Source: Acta Crystallogr Sect E Struct Rep Online. 2014 Jun 25;70(Pt 7):o826. doi: 10.1107/S160053681401472X (PMC4120536; doi:10.1107/S160053681401472X)
Supplement: Supplementary file 2 [file e-70-0o826-Isup2.hkl]

#
# h,k,l, Fc-squared, Fo-squared, sigma(Fo-squared) and status flag
#
data_I
_shelx_title ' trial5 in P 21/n'
_shelx_refln_list_code          4
_shelx_F_calc_maximum      304.76
_exptl_crystal_F_000      1016.00
_reflns_d_resolution_high  0.8255
 
loop_
 _symmetry_equiv_pos_as_xyz
 'x, y, z'
 '-x+1/2, y+1/2, -z+1/2'
 '-x, -y, -z'
 'x-1/2, -y-1/2, z-1/2'
 
_cell_length_a    10.3960
_cell_length_b    12.4410
_cell_length_c    12.3160
_cell_angle_alpha  90.000
_cell_angle_beta  105.502
_cell_angle_gamma  90.000
 
_shelx_F_squared_multiplier     1.000
 
loop_
 _refln_index_h
 _refln_index_k
 _refln_index_l
 _refln_F_squared_calc
 _refln_F_squared_meas
 _refln_F_squared_sigma
 _refln_observed_status
   2   0   0     4113.21     3946.13    109.87 o
   4   0   0      379.56      376.17     20.91 o
   6   0   0      610.39      601.44     23.73 o
   8   0   0     7724.53     6958.29    204.34 o
  10   0   0      339.94      328.19     90.40 o
  12   0   0        8.94       -2.96     60.76 o
   1   1   0    38416.94    35199.25   1552.22 o
   2   1   0     6339.09     6865.86    156.11 o
   3   1   0    37075.05    35039.72    805.09 o
   4   1   0    12293.53    11807.89    240.40 o
   5   1   0     3167.31     3239.97     60.27 o
   6   1   0      977.06      934.80     22.92 o
   7   1   0      647.83      700.13     22.68 o
   8   1   0       55.69       31.34     21.33 o
   9   1   0       24.26       27.72     21.87 o
  10   1   0     6878.40     6525.57    160.18 o
  11   1   0     1751.78     1796.54     79.78 o
  12   1   0     1573.61     1555.45     68.95 o
   0   2   0      150.11      159.16     12.90 o
   1   2   0    40767.86    37854.96    852.29 o
   2   2   0    17652.95    17341.11    410.52 o
   3   2   0     4384.49     4550.38    101.11 o
   4   2   0    15702.66    15809.65    330.10 o
   5   2   0     2930.90     2685.33     52.65 o
   6   2   0      812.52      811.93     22.62 o
   7   2   0     1152.64     1096.26     31.43 o
   8   2   0      987.81     1007.68     31.70 o
   9   2   0     2171.05     2128.38     59.77 o
  10   2   0      778.46      731.54     45.63 o
  11   2   0      437.35      463.29     38.40 o
  12   2   0      477.90      529.12     49.60 o
   1   3   0    41619.95    40098.02    920.53 o
   2   3   0     7506.83     7237.12    182.66 o
   3   3   0     6648.52     6919.71    152.26 o
   4   3   0     9189.45     9055.47    185.19 o
   5   3   0     4746.81     4708.30     90.94 o
   6   3   0      993.53      998.02     26.59 o
   7   3   0     5925.26     5781.95    118.78 o
   8   3   0     3036.31     2633.71     61.28 o
   9   3   0     3859.54     3694.25     87.90 o
  10   3   0      134.40      167.06     27.61 o
  11   3   0     3093.33     3085.26    104.55 o
   0   4   0     5991.98     6029.51    231.07 o
   1   4   0    12581.41    12837.62    269.46 o
   2   4   0    29657.36    29577.30    617.91 o
   3   4   0    20970.03    20463.96    375.53 o
   4   4   0     2673.45     2845.25     61.90 o
   5   4   0     7373.30     7012.53    137.66 o
   6   4   0     9873.01     9548.36    201.71 o
   7   4   0     3394.93     3236.94     71.14 o
   8   4   0      396.20      394.95     22.85 o
   9   4   0     1823.48     1753.28     50.95 o
  10   4   0     1723.72     1571.87     53.97 o
  11   4   0       12.34       16.10     39.66 o
   1   5   0     1449.67     1438.85     32.78 o
   2   5   0    18049.73    18230.69    356.23 o
   3   5   0     9389.29     9860.98    189.76 o
   4   5   0      398.51      506.95     15.86 o
   5   5   0     8945.38     9073.63    180.92 o
   6   5   0       18.25       52.29     13.09 o
   7   5   0     2671.04     2538.88     61.78 o
   8   5   0      125.85      127.87     18.72 o
   9   5   0      359.76      360.49     26.13 o
  10   5   0     2054.08     1975.86     59.26 o
  11   5   0      818.45      885.54     46.89 o
   0   6   0     4844.97     4834.20    141.89 o
   1   6   0       65.85       70.34      7.53 o
   2   6   0    15618.63    15317.65    292.64 o
   3   6   0     3977.71     4243.12     79.38 o
   4   6   0     1011.43     1015.14     24.19 o
   5   6   0     1541.64     1550.28     38.44 o
   6   6   0     5974.37     5738.32    124.97 o
   7   6   0      238.15      237.20     19.23 o
   8   6   0     9177.73     8562.47    185.34 o
   9   6   0      291.24      322.98     26.94 o
  10   6   0      609.80      640.14     39.56 o
  11   6   0      341.56      377.96     39.39 o
   1   7   0     3337.86     3354.98     67.93 o
   2   7   0    11262.22    11283.22    223.90 o
   3   7   0     2046.77     2100.68     45.49 o
   4   7   0      113.38       99.40     12.03 o
   5   7   0      283.53      302.94     16.84 o
   6   7   0     1096.64     1076.83     34.15 o
   7   7   0     1312.64     1297.73     41.12 o
   8   7   0     1041.99      981.27     36.47 o
   9   7   0        1.51       -6.13     24.68 o
  10   7   0       74.64       77.13     31.67 o
   0   8   0      110.98      116.16     14.81 o
   1   8   0     6104.49     6118.90    116.94 o
   2   8   0      127.37       99.52     12.45 o
   3   8   0     5775.00     5738.65    121.04 o
   4   8   0     3454.68     3530.01     81.04 o
   5   8   0       79.53      104.34     15.34 o
   6   8   0       81.41       59.57     17.88 o
   7   8   0       23.36       23.97     19.42 o
   8   8   0        6.17        7.62     23.09 o
   9   8   0     5927.62     5483.67    147.07 o
  10   8   0      198.15      204.57     34.61 o
   1   9   0     5492.08     5616.39    108.93 o
   2   9   0       35.41       43.37     13.69 o
   3   9   0     1487.88     1508.33     39.98 o
   4   9   0      272.99      274.35     19.62 o
   5   9   0        6.65        2.37     17.50 o
   6   9   0      984.94      923.32     37.01 o
   7   9   0       25.40       -0.21     23.94 o
   8   9   0     1654.97     1559.85     62.52 o
   9   9   0      285.59      300.48     50.61 o
   0  10   0     2167.57     2139.94     70.37 o
   1  10   0     5614.63     5655.65    114.47 o
   2  10   0     3028.82     3094.75     75.86 o
   3  10   0     1823.42     1827.13     50.74 o
   4  10   0      556.99      565.36     27.96 o
   5  10   0      206.49      245.87     24.71 o
   6  10   0      154.36      143.89     25.98 o
   7  10   0      817.79      778.73     41.73 o
   8  10   0     1695.40     1710.89     97.78 o
   9  10   0       83.42       32.68     36.99 o
   1  11   0       96.46       95.03     16.84 o
   2  11   0      194.61      220.32     22.84 o
   3  11   0      371.80      381.73     25.74 o
   4  11   0      266.49      289.99     25.91 o
   5  11   0      322.57      303.41     28.44 o
   6  11   0      315.89      267.41     34.39 o
   7  11   0     3336.96     3268.72    132.10 o
   8  11   0      797.46      748.62     54.52 o
   0  12   0     5367.84     5211.89    161.92 o
   1  12   0      175.82      212.40     24.60 o
   2  12   0       65.02       33.75     22.83 o
   3  12   0     4012.76     3868.49    131.24 o
   4  12   0     1558.33     1543.07     56.36 o
   5  12   0       12.37        8.74     28.93 o
   6  12   0     1528.70     1547.53     78.12 o
   7  12   0      688.17      581.45     52.04 o
   1  13   0       36.41       66.13     25.88 o
   2  13   0       42.84       50.64     28.21 o
   3  13   0       13.41        4.86     29.00 o
   4  13   0     2589.84     2498.00     96.78 o
   5  13   0     1053.24     1031.67     56.83 o
   6  13   0      787.89      775.92     58.28 o
   0  14   0     1088.71     1148.18    127.80 o
   1  14   0     1615.54     1745.28     68.83 o
   2  14   0      616.67      678.44     55.72 o
   3  14   0      592.43      586.76     47.89 o
   4  14   0       15.63      -11.59     37.36 o
   1  15   0      711.30      826.19     69.91 o
 -11   0   1     1450.13     1381.37    114.31 o
  -9   0   1     2954.92     2828.23     98.00 o
  -7   0   1    51664.11    46525.44   1255.79 o
  -5   0   1    40763.41    40369.25   1029.39 o
  -3   0   1    37967.01    34625.93   1066.71 o
  -1   0   1    24772.22    19481.71   1005.59 o
   1   0   1     3055.44     3254.75     88.14 o
   3   0   1     4857.38     5604.38    220.12 o
   5   0   1     3862.04     4219.98    140.47 o
   7   0   1     6721.33     6454.42    184.41 o
   9   0   1       64.91       30.82     48.66 o
  11   0   1        0.94       41.50     52.63 o
 -12   1   1      216.13      260.34     55.91 o
 -11   1   1     2511.04     2343.13     83.46 o
 -10   1   1     2075.97     1944.97     57.28 o
  -9   1   1      538.47      495.27     24.90 o
  -8   1   1     7804.18     7334.87    144.42 o
  -7   1   1     1656.63     1759.27     40.87 o
  -6   1   1     5586.24     5378.15     99.25 o
  -5   1   1     1886.77     2059.86     42.90 o
  -4   1   1    33430.20    31720.78    665.23 o
  -3   1   1    12348.16    12126.02    347.13 o
  -2   1   1     4896.28     5160.05    180.08 o
  -1   1   1     1787.01     1857.92     59.40 o
   0   1   1        9.16       20.86      3.53 o
   1   1   1      510.06      543.56     17.92 o
   2   1   1    10924.37    11222.50    246.10 o
   3   1   1    45621.92    43090.45    984.03 o
   4   1   1     1473.35     1487.52     34.14 o
   5   1   1     2898.41     2960.13     60.20 o
   6   1   1        0.57       10.88     10.80 o
   7   1   1        5.56       26.53     12.10 o
   8   1   1     1166.69     1139.11     34.59 o
   9   1   1       25.16       27.57     22.37 o
  10   1   1      504.62      514.29     34.52 o
  11   1   1      859.36      837.21     47.95 o
 -12   2   1       69.88       -5.03     42.90 o
 -11   2   1       57.08       72.07     30.74 o
 -10   2   1      374.33      376.92     31.20 o
  -9   2   1     3258.49     3301.48     76.06 o
  -8   2   1    13447.96    12838.98    242.94 o
  -7   2   1       43.43       22.99     13.61 o
  -6   2   1     1812.45     1688.88     35.30 o
  -5   2   1     5095.71     4815.69     92.98 o
  -4   2   1     2248.17     2272.46     51.84 o
  -3   2   1    13450.83    13488.27    320.80 o
  -2   2   1    44981.84    42917.36   1315.24 o
  -1   2   1     7795.95     8004.70    193.41 o
   0   2   1    10812.05    10681.28    254.12 o
   1   2   1     2661.94     2718.79     67.21 o
   2   2   1    11555.47    11851.11    300.23 o
   3   2   1      492.02      550.31     15.31 o
   4   2   1       14.54       36.32      7.12 o
   5   2   1      559.46      567.46     16.91 o
   6   2   1     7989.73     7526.18    148.34 o
   7   2   1       46.21       36.69     15.17 o
   8   2   1        0.67       -2.85     15.17 o
   9   2   1       51.93       23.22     20.88 o
  10   2   1     1199.90     1300.20     49.25 o
  11   2   1       11.90       16.04     35.24 o
 -12   3   1     3370.43     3584.57    150.29 o
 -11   3   1      294.68      322.73     35.18 o
 -10   3   1      612.26      647.84     36.03 o
  -9   3   1     1219.14     1133.29     38.06 o
  -8   3   1        3.49       32.08     17.42 o
  -7   3   1       68.07       65.01     13.09 o
  -6   3   1    16652.15    15451.45    288.37 o
  -5   3   1      542.61      457.02     13.44 o
  -4   3   1      765.25      768.29     21.97 o
  -3   3   1    18024.45    18218.66    414.67 o
  -2   3   1      435.45      552.94     18.82 o
  -1   3   1    10442.43    10730.51    269.46 o
   0   3   1      375.03      412.38     12.13 o
   1   3   1    28469.80    27367.37    592.57 o
   2   3   1    59986.36    53264.60   1276.49 o
   3   3   1       27.12      109.62     12.44 o
   4   3   1    11869.99    11968.03    247.76 o
   5   3   1       71.71       80.51      9.93 o
   6   3   1      753.79      725.67     23.02 o
   7   3   1      212.90      227.01     18.03 o
   8   3   1      513.80      540.99     23.41 o
   9   3   1      724.12      749.46     31.71 o
  10   3   1      700.30      703.58     41.15 o
  11   3   1      579.41      649.31     41.50 o
 -11   4   1       12.06       12.94     32.82 o
 -10   4   1     3923.26     3641.84     89.84 o
  -9   4   1     9468.77     8676.86    187.95 o
  -8   4   1     1338.77     1296.45     40.72 o
  -7   4   1       72.30      107.60     17.08 o
  -6   4   1     1423.11     1333.85     35.46 o
  -5   4   1      980.56      959.77     25.80 o
  -4   4   1     3917.71     3999.57     85.35 o
  -3   4   1      151.17      170.34     10.13 o
  -2   4   1     8282.06     8348.50    175.41 o
  -1   4   1    13828.49    13849.08    291.26 o
   0   4   1    57001.88    52375.77   1135.90 o
   1   4   1     6104.19     6091.12    134.75 o
   2   4   1      333.68      380.69     11.87 o
   3   4   1     6307.08     6757.44    144.79 o
   4   4   1     2335.32     2391.18     51.15 o
   5   4   1     1663.00     1556.46     38.13 o
   6   4   1     2709.30     2672.36     66.75 o
   7   4   1     3772.56     3743.71     84.30 o
   8   4   1      151.61      194.28     17.72 o
   9   4   1     1157.17     1173.59     38.80 o
  10   4   1      669.24      649.84     34.26 o
  11   4   1      973.43      976.30     49.88 o
 -11   5   1      522.57      608.72     44.83 o
 -10   5   1     1630.87     1566.84     52.17 o
  -9   5   1      829.82      719.23     32.51 o
  -8   5   1      982.39      847.01     32.49 o
  -7   5   1     7929.81     7140.87    154.84 o
  -6   5   1     2597.26     2573.85     58.83 o
  -5   5   1     9706.69     9291.56    180.95 o
  -4   5   1        7.79       29.47      9.44 o
  -3   5   1     3039.18     2875.37     55.65 o
  -2   5   1     5720.03     5465.35    116.53 o
  -1   5   1     2954.01     2917.48     59.64 o
   0   5   1    18389.42    18366.81    372.11 o
   1   5   1    10530.44    11244.87    221.47 o
   2   5   1     3641.13     3901.74     77.58 o
   3   5   1    16476.79    15967.63    337.68 o
   4   5   1     2217.28     2317.00     48.42 o
   5   5   1      941.76     1088.92     33.44 o
   6   5   1       80.80      105.32     16.54 o
   7   5   1      396.87      386.70     19.63 o
   8   5   1     4886.94     4777.78    107.61 o
   9   5   1      233.94      236.17     22.72 o
  10   5   1      592.50      610.50     34.06 o
  11   5   1     2813.09     2640.41     87.44 o
 -11   6   1     1430.39     1334.21     78.63 o
 -10   6   1       39.94       67.74     30.20 o
  -9   6   1     3797.71     3532.48     86.72 o
  -8   6   1       34.95       37.57     20.14 o
  -7   6   1      535.48      557.11     24.98 o
  -6   6   1     2075.51     1972.50     47.96 o
  -5   6   1     2885.62     2880.55     61.18 o
  -4   6   1     2285.29     2240.03     48.72 o
  -3   6   1      371.84      410.06     18.59 o
  -2   6   1      357.54      386.46     13.92 o
  -1   6   1     1587.85     1640.06     36.28 o
   0   6   1     5822.68     6029.41    117.30 o
   1   6   1    49096.09    48385.00    890.27 o
   2   6   1       32.73       89.03     11.68 o
   3   6   1     2823.57     2642.51     49.18 o
   4   6   1     3963.46     3715.56     72.73 o
   5   6   1     3392.54     3285.62     73.63 o
   6   6   1     2053.39     1992.45     49.33 o
   7   6   1      229.12      234.10     17.30 o
   8   6   1      507.21      502.22     25.53 o
   9   6   1      211.01      198.08     23.85 o
  10   6   1      728.24      722.51     39.54 o
 -10   7   1      562.67      523.62     39.19 o
  -9   7   1     2247.07     2204.03     79.36 o
  -8   7   1       21.85       45.76     21.65 o
  -7   7   1     1447.72     1468.22     45.00 o
  -6   7   1     6274.74     6123.13    132.19 o
  -5   7   1     1692.49     1621.92     40.52 o
  -4   7   1      194.43      187.41     13.74 o
  -3   7   1     2408.19     2451.00     51.62 o
  -2   7   1        4.16       28.89      8.93 o
  -1   7   1     2093.98     2115.46     42.88 o
   0   7   1     9559.18     9622.96    179.24 o
   1   7   1    14289.16    14219.07    263.78 o
   2   7   1     1102.59     1149.54     27.74 o
   3   7   1      281.66      282.06     12.39 o
   4   7   1     5836.34     5750.20    122.08 o
   5   7   1    12574.79    12486.85    270.15 o
   6   7   1     1012.39      967.40     31.29 o
   7   7   1     2353.79     2365.42     61.52 o
   8   7   1        4.17        0.60     19.92 o
   9   7   1      891.19      883.02     38.43 o
  10   7   1      780.36      720.19     40.76 o
 -10   8   1     2057.19     1938.82     76.85 o
  -9   8   1      684.31      634.00     42.06 o
  -8   8   1     1128.96     1077.84     42.94 o
  -7   8   1      173.37      183.79     24.22 o
  -6   8   1     2311.79     2324.49     62.23 o
  -5   8   1      542.33      536.86     23.21 o
  -4   8   1        6.60       16.84     14.38 o
  -3   8   1       98.27       94.38     12.27 o
  -2   8   1      156.42      131.11     12.86 o
  -1   8   1      561.03      550.33     16.99 o
   0   8   1     3153.16     3210.61     64.38 o
   1   8   1       71.94       70.70      9.58 o
   2   8   1    12975.78    12668.54    250.34 o
   3   8   1      157.62      168.86     13.50 o
   4   8   1    19674.37    19242.19    396.02 o
   5   8   1      946.60     1050.10     33.22 o
   6   8   1      992.11     1007.85     33.59 o
   7   8   1      314.77      305.00     22.54 o
   8   8   1     1315.89     1344.77     45.92 o
   9   8   1      661.45      587.49     35.70 o
  10   8   1       48.41       -1.82     31.22 o
  -9   9   1      232.57      218.60     36.67 o
  -8   9   1        3.95       17.70     27.40 o
  -7   9   1      147.62      168.18     26.56 o
  -6   9   1     4882.47     4678.59    116.69 o
  -5   9   1       46.12        5.56     18.15 o
  -4   9   1       21.44       40.39     16.83 o
  -3   9   1       23.99       27.96     15.36 o
  -2   9   1       67.51       83.51     14.14 o
  -1   9   1     2985.46     2983.41     63.71 o
   0   9   1     1545.10     1522.89     35.52 o
   1   9   1     1488.77     1518.53     35.72 o
   2   9   1     2427.45     2483.92     55.91 o
   3   9   1     1182.95     1084.15     34.25 o
   4   9   1     4468.24     4340.07    103.37 o
   5   9   1    12565.24    12421.88    292.75 o
   6   9   1        4.77       13.13     20.03 o
   7   9   1      351.79      405.50     26.92 o
   8   9   1      276.15      348.15     31.36 o
   9   9   1      429.40      440.60     39.17 o
  -9  10   1      613.24      665.90     55.93 o
  -8  10   1     2201.61     2004.77     93.77 o
  -7  10   1      536.25      506.29     49.51 o
  -6  10   1      110.57       76.60     25.41 o
  -5  10   1      943.25      945.44     38.95 o
  -4  10   1      578.92      598.30     29.65 o
  -3  10   1      237.36      238.41     20.48 o
  -2  10   1     1233.53     1200.16     45.55 o
  -1  10   1     1533.52     1573.29     39.69 o
   0  10   1      934.26      893.75     34.91 o
   1  10   1     9322.49     9148.83    184.08 o
   2  10   1      122.20      131.84     17.71 o
   3  10   1     1204.01     1215.39     53.92 o
   4  10   1     2074.90     1982.55     57.58 o
   5  10   1       76.80       81.07     22.43 o
   6  10   1     4847.52     4542.09    128.93 o
   7  10   1      210.49      247.32     33.39 o
   8  10   1       39.42        8.36     34.03 o
  -8  11   1        9.46      111.90     42.05 o
  -7  11   1      118.25      112.58     38.69 o
  -6  11   1      201.11      171.28     29.78 o
  -5  11   1     1463.08     1531.74     54.04 o
  -4  11   1      152.11      149.96     23.97 o
  -3  11   1        8.17        8.65     21.44 o
  -2  11   1      150.13      140.60     22.11 o
  -1  11   1      148.27      129.92     17.85 o
   0  11   1     4549.69     4658.22    154.46 o
   1  11   1       56.84       42.93     19.83 o
   2  11   1     2941.21     2944.88     73.69 o
   3  11   1     9112.84     9177.49    226.66 o
   4  11   1        9.82       21.34     23.20 o
   5  11   1        0.17        0.41     26.16 o
   6  11   1     1021.28      966.29     57.21 o
   7  11   1       22.22       38.24     33.37 o
   8  11   1       77.58       92.84     37.16 o
  -7  12   1     1208.78     1257.82     72.39 o
  -6  12   1      106.03      124.76     35.44 o
  -5  12   1      659.03      624.17     37.52 o
  -4  12   1     2032.23     2139.96     80.80 o
  -3  12   1      112.90      111.74     25.37 o
  -2  12   1      381.37      375.87     28.66 o
  -1  12   1     3761.46     3815.44    113.28 o
   0  12   1     2384.34     2398.02     70.08 o
   1  12   1      300.31      292.40     32.96 o
   2  12   1      173.84      166.69     25.91 o
   3  12   1      285.15      331.91     27.76 o
   4  12   1      135.42      135.44     27.66 o
   5  12   1      213.07      208.40     35.90 o
   6  12   1       66.99        1.02     37.03 o
   7  12   1      919.07      832.66     56.95 o
  -6  13   1       86.58      127.14     43.56 o
  -5  13   1       73.09      137.49     38.52 o
  -4  13   1      122.34      114.67     33.33 o
  -3  13   1      704.12      693.06     42.01 o
  -2  13   1      298.81      319.54     30.79 o
  -1  13   1     2907.30     3109.19    113.56 o
   0  13   1        3.64      -16.32     25.07 o
   1  13   1      446.51      482.93     42.19 o
   2  13   1     3243.39     3389.00    141.88 o
   3  13   1      910.21      911.47     57.15 o
   4  13   1      523.75      541.42     43.00 o
   5  13   1       64.00      122.04     38.65 o
  -4  14   1      394.57      453.63     46.91 o
  -3  14   1      189.47      201.00     42.22 o
  -2  14   1     1852.55     1939.43     85.68 o
  -1  14   1        6.10       51.24     44.96 o
   0  14   1        0.94       -2.93     32.82 o
   1  14   1      339.46      376.53     36.57 o
   2  14   1       90.48      121.02     38.46 o
   3  14   1      199.09      246.83     40.47 o
   4  14   1      229.43      248.63     73.69 o
  -1  15   1      191.94      175.26     46.52 o
   0  15   1       10.84       33.70     52.63 o
 -12   0   2     3475.84     2992.37    182.20 o
 -10   0   2     4369.43     4394.15    178.67 o
  -8   0   2     3535.39     3282.52    122.59 o
  -6   0   2       13.83       15.92     17.17 o
  -4   0   2      378.05      447.47     57.07 o
  -2   0   2    14766.94    13104.32    950.27 o
   0   0   2    29084.18    25478.03    955.42 o
   2   0   2      170.57      237.18     11.06 o
   4   0   2    13975.45    14053.83    446.32 o
   6   0   2    30843.92    29534.64    934.58 o
   8   0   2     1728.29     1700.88     60.21 o
  10   0   2     3312.19     3118.94    133.28 o
 -12   1   2        2.73      -62.21     41.47 o
 -11   1   2     1640.77     1517.25     73.89 o
 -10   1   2       37.70       34.39     23.97 o
  -9   1   2      999.77     1046.71     36.69 o
  -8   1   2      164.68      176.35     19.12 o
  -7   1   2     5442.65     5406.28    104.34 o
  -6   1   2    17052.40    15626.96    274.79 o
  -5   1   2    32320.21    29809.26    575.24 o
  -4   1   2    27936.49    26486.62    598.73 o
  -3   1   2       14.43       21.97      9.72 o
  -2   1   2     7075.26     6825.27    233.69 o
  -1   1   2     7746.54     7797.71    235.80 o
   0   1   2      104.38      127.74     12.89 o
   1   1   2     3260.66     3326.46     66.44 o
   2   1   2    24556.10    23941.88    529.03 o
   3   1   2     1104.53     1277.09     36.36 o
   4   1   2     8536.41     9232.30    209.40 o
   5   1   2      207.86      250.27     13.97 o
   6   1   2      177.12      224.81     13.91 o
   7   1   2     1546.15     1534.82     40.99 o
   8   1   2     3616.97     3550.30     84.05 o
   9   1   2     6218.99     6155.03    147.88 o
  10   1   2       15.53       38.02     30.17 o
  11   1   2     1211.14     1325.97     67.86 o
 -12   2   2       16.30      -25.86     38.70 o
 -11   2   2       31.02       32.34     32.22 o
 -10   2   2      354.08      300.47     26.78 o
  -9   2   2    11637.60    11248.33    231.72 o
  -8   2   2     5996.26     5976.95    123.29 o
  -7   2   2      303.65      285.82     18.45 o
  -6   2   2       47.32       78.62     12.11 o
  -5   2   2       97.26      150.06     11.67 o
  -4   2   2     9980.34     9930.10    216.14 o
  -3   2   2    18206.89    18141.49    451.86 o
  -2   2   2       46.74       81.83      7.72 o
  -1   2   2     5407.09     5376.18    146.01 o
   0   2   2       76.85       74.17      5.06 o
   1   2   2    14294.78    14323.72    411.78 o
   2   2   2     1003.45     1090.69     28.21 o
   3   2   2      892.19      862.25     24.65 o
   4   2   2     2609.28     2584.70     50.39 o
   5   2   2    47282.88    45767.73    899.81 o
   6   2   2      122.55       95.12     12.56 o
   7   2   2     1697.95     1714.75     46.48 o
   8   2   2     4125.72     4025.26    104.48 o
   9   2   2     1098.32     1008.85     36.01 o
  10   2   2     1552.91     1535.55     57.02 o
  11   2   2      331.05      330.59     38.61 o
 -12   3   2       11.65      -33.74     50.12 o
 -11   3   2      877.18      888.54     76.70 o
 -10   3   2     1465.97     1416.77     48.85 o
  -9   3   2      147.68      118.28     20.71 o
  -8   3   2     7288.36     6896.19    137.06 o
  -7   3   2     6632.54     6419.10    134.42 o
  -6   3   2    12303.25    11423.65    213.46 o
  -5   3   2    32352.35    29525.91    589.00 o
  -4   3   2     1964.81     2023.86     51.97 o
  -3   3   2     4386.23     4105.51     96.38 o
  -2   3   2     1266.77     1376.75     46.46 o
  -1   3   2       53.69      135.64     13.05 o
   0   3   2      826.05      965.83     35.70 o
   1   3   2    23657.13    22843.80    466.72 o
   2   3   2     2157.16     2173.73     56.28 o
   3   3   2     9989.21    10122.56    208.47 o
   4   3   2     4668.42     4597.46     97.45 o
   5   3   2    11073.61    11207.05    217.70 o
   6   3   2     8610.92     8375.42    174.48 o
   7   3   2     6796.22     6780.26    157.84 o
   8   3   2      287.77      267.66     24.68 o
   9   3   2       48.30       80.32     25.58 o
  10   3   2       18.20       34.65     25.70 o
  11   3   2        0.54       13.50     34.62 o
 -12   4   2       26.29        8.17     39.43 o
 -11   4   2       19.49      -13.58     34.64 o
 -10   4   2       18.63       26.21     26.40 o
  -9   4   2        2.50       17.17     21.05 o
  -8   4   2      685.97      672.05     26.97 o
  -7   4   2    23882.36    21434.11    426.41 o
  -6   4   2      178.47      217.04     21.15 o
  -5   4   2     8644.55     8476.40    182.83 o
  -4   4   2     1134.71     1089.63     28.58 o
  -3   4   2     2549.27     2369.15     53.39 o
  -2   4   2     7680.09     7796.41    152.69 o
  -1   4   2       41.59       87.47     11.75 o
   0   4   2     6538.35     6403.35    341.47 o
   1   4   2     9746.90     9946.28    209.51 o
   2   4   2    16268.56    16957.19    376.33 o
   3   4   2     3665.90     3643.33     72.84 o
   4   4   2    24685.74    24689.54    475.49 o
   5   4   2      894.54      892.48     24.24 o
   6   4   2       75.39       83.89     15.49 o
   7   4   2    11922.72    11374.46    260.46 o
   8   4   2     1106.82     1050.74     37.83 o
   9   4   2      102.55       99.49     26.97 o
  10   4   2       41.23       58.43     31.32 o
  11   4   2       51.60       34.33     33.79 o
 -11   5   2      515.56      470.68     40.83 o
 -10   5   2      665.05      634.17     41.50 o
  -9   5   2      371.67      338.14     27.13 o
  -8   5   2     6447.74     5662.10    120.84 o
  -7   5   2     2500.52     2246.67     55.28 o
  -6   5   2     9750.12     9181.71    180.73 o
  -5   5   2      366.57      391.29     19.93 o
  -4   5   2    22490.32    21102.25    414.73 o
  -3   5   2     2062.07     2021.13     39.43 o
  -2   5   2     1940.97     1942.93     41.49 o
  -1   5   2     4598.36     4943.98    110.80 o
   0   5   2     2507.16     2610.12     71.89 o
   1   5   2    16187.78    15658.81    616.33 o
   2   5   2     2569.74     2573.27     56.34 o
   3   5   2    27801.64    28175.45    539.02 o
   4   5   2    18482.51    18140.39    374.32 o
   5   5   2     2223.34     2321.18     59.19 o
   6   5   2     3152.07     3016.33     75.43 o
   7   5   2      409.60      446.07     25.25 o
   8   5   2      564.89      557.12     30.06 o
   9   5   2       82.46       42.87     25.04 o
  10   5   2       10.57        3.97     34.35 o
 -11   6   2      117.64       64.63     36.26 o
 -10   6   2      143.34      149.66     31.83 o
  -9   6   2        2.80        4.22     23.96 o
  -8   6   2     2953.32     2671.14     70.22 o
  -7   6   2      459.55      421.29     22.61 o
  -6   6   2     6400.73     5934.35    120.02 o
  -5   6   2     2005.34     1974.13     44.27 o
  -4   6   2    13530.58    12922.79    256.02 o
  -3   6   2     8946.79     8635.24    148.28 o
  -2   6   2      479.19      511.97     17.32 o
  -1   6   2     7092.87     6409.68    132.67 o
   0   6   2     3186.00     2922.91     55.76 o
   1   6   2     1143.13     1101.90     26.09 o
   2   6   2     2240.13     2251.80     56.88 o
   3   6   2     4970.82     4943.99    105.72 o
   4   6   2      579.71      616.53     20.49 o
   5   6   2      366.82      368.26     20.05 o
   6   6   2    14626.30    14294.09    337.86 o
   7   6   2     1883.78     1763.31     55.13 o
   8   6   2     2013.75     1808.54     58.13 o
   9   6   2     1032.90     1011.48     46.89 o
  10   6   2       87.48       96.55     42.59 o
 -11   7   2      152.52      167.51     59.63 o
 -10   7   2      931.31      819.27     49.48 o
  -9   7   2     1332.27     1190.10     47.89 o
  -8   7   2       54.55       79.78     22.09 o
  -7   7   2     4655.78     4168.03    102.03 o
  -6   7   2    14805.48    13791.42    284.51 o
  -5   7   2       43.36       61.61     14.78 o
  -4   7   2      451.12      480.35     19.28 o
  -3   7   2     8130.72     7985.60    143.55 o
  -2   7   2    12316.67    12019.27    236.36 o
  -1   7   2     2619.63     2659.71     58.45 o
   0   7   2    12193.68    11821.81    219.98 o
   1   7   2       35.92       31.05      9.95 o
   2   7   2    20483.04    19019.26    426.98 o
   3   7   2     6263.00     6343.70    128.63 o
   4   7   2     1613.07     1509.18     39.77 o
   5   7   2        3.36       12.27     16.77 o
   6   7   2       37.22       52.48     20.05 o
   7   7   2       75.54      103.74     23.93 o
   8   7   2      900.99      917.77     42.80 o
   9   7   2        4.28       -8.37     33.53 o
  10   7   2       48.14       37.37     28.73 o
 -10   8   2      185.98      213.66     39.13 o
  -9   8   2     1400.15     1456.17     79.03 o
  -8   8   2      334.89      265.80     25.97 o
  -7   8   2      489.70      527.39     28.84 o
  -6   8   2      176.19      176.49     20.19 o
  -5   8   2      128.58      125.28     17.25 o
  -4   8   2      261.81      289.97     18.56 o
  -3   8   2    23812.30    22853.03    465.84 o
  -2   8   2     1819.05     1845.83     41.97 o
  -1   8   2    17544.36    17002.58    325.96 o
   0   8   2      806.24      818.08     21.08 o
   1   8   2     8835.86     8621.78    162.54 o
   2   8   2     4805.21     5015.93     91.40 o
   3   8   2      156.99      141.18     14.28 o
   4   8   2     1552.77     1520.41     44.77 o
   5   8   2     3314.46     3279.19     78.26 o
   6   8   2     1102.18     1113.54     36.24 o
   7   8   2     3597.53     3510.15     85.06 o
   8   8   2      198.98      194.79     23.46 o
   9   8   2        2.00       25.32     25.78 o
 -10   9   2      463.99      459.13     52.72 o
  -9   9   2        7.62        3.01     34.26 o
  -8   9   2     1004.00      921.54     44.32 o
  -7   9   2     2709.70     2595.28     81.43 o
  -6   9   2       95.15      124.77     23.11 o
  -5   9   2     2220.97     2086.83     62.93 o
  -4   9   2      256.81      276.61     26.46 o
  -3   9   2     1535.70     1572.15     44.30 o
  -2   9   2    24936.47    24776.95    507.74 o
  -1   9   2      805.58      866.31     34.47 o
   0   9   2     5756.09     5793.43    112.10 o
   1   9   2      188.07      228.04     24.41 o
   2   9   2     6017.59     6163.07    134.34 o
   3   9   2     5082.18     5056.96    117.49 o
   4   9   2      233.75      251.29     20.25 o
   5   9   2        6.36       23.39     17.03 o
   6   9   2        0.72        4.02     18.64 o
   7   9   2      220.44      283.38     24.42 o
   8   9   2      181.93      130.89     26.52 o
   9   9   2       82.29      100.40     29.39 o
  -9  10   2      278.84      267.71     46.96 o
  -8  10   2      239.86      252.12     42.95 o
  -7  10   2      962.50     1000.17     47.72 o
  -6  10   2      403.90      447.30     30.76 o
  -5  10   2       99.74       73.25     23.52 o
  -4  10   2     2084.62     2006.47     59.57 o
  -3  10   2      354.64      409.71     23.64 o
  -2  10   2      519.50      505.39     24.08 o
  -1  10   2     4879.04     4749.66    100.61 o
   0  10   2      175.58      177.95     20.56 o
   1  10   2    11836.61    11691.24    258.61 o
   2  10   2     6258.64     6256.20    156.63 o
   3  10   2      764.94      798.51     34.50 o
   4  10   2      120.88      131.53     21.61 o
   5  10   2     1734.81     1680.00     55.29 o
   6  10   2     2746.34     2704.81     84.28 o
   7  10   2      215.27      246.76     32.53 o
   8  10   2     1305.31     1357.27     59.40 o
  -8  11   2     1555.50     1597.31     85.14 o
  -7  11   2      275.20      350.37     40.72 o
  -6  11   2      958.31      955.65     44.53 o
  -5  11   2     2594.68     2481.93    110.67 o
  -4  11   2     5623.18     5623.80    139.85 o
  -3  11   2     2577.14     2543.16     71.38 o
  -2  11   2      732.49      774.14     36.06 o
  -1  11   2     2816.39     2734.14     69.87 o
   0  11   2     2737.85     2817.89     84.41 o
   1  11   2     2796.03     2803.22     71.23 o
   2  11   2       95.86      111.44     22.58 o
   3  11   2      707.22      761.62     35.00 o
   4  11   2     1791.54     1742.46     68.38 o
   5  11   2      761.49      766.46     39.01 o
   6  11   2      369.68      422.09     39.74 o
   7  11   2      564.55      581.32     41.82 o
  -7  12   2      597.59      666.75     50.60 o
  -6  12   2      235.55      237.31     37.76 o
  -5  12   2      447.64      406.41     36.89 o
  -4  12   2       22.94       53.34     28.91 o
  -3  12   2      642.55      638.84     34.78 o
  -2  12   2      822.63      813.53     32.85 o
  -1  12   2      254.26      283.38     30.98 o
   0  12   2      151.25      104.88     23.60 o
   1  12   2        4.21       11.18     24.24 o
   2  12   2     2257.85     2236.34     90.83 o
   3  12   2      886.74      834.39     38.64 o
   4  12   2     2686.96     2621.05     91.48 o
   5  12   2      201.77      157.35     34.22 o
   6  12   2      178.00      142.27     37.10 o
  -6  13   2     1273.60     1243.52     66.35 o
  -5  13   2     1449.47     1397.28     69.13 o
  -4  13   2       10.36        8.37     39.14 o
  -3  13   2        0.03       -9.81     28.09 o
  -2  13   2      652.36      748.87     74.35 o
  -1  13   2      273.16      292.79     29.21 o
   0  13   2       71.62      101.73     26.47 o
   1  13   2     1999.70     2007.57    106.57 o
   2  13   2      443.88      482.38     45.51 o
   3  13   2       51.63       30.45     32.35 o
   4  13   2       23.49       52.42     35.96 o
   5  13   2      405.59      391.94     44.12 o
  -4  14   2      306.01      326.84     45.98 o
  -3  14   2       72.88       68.88     39.88 o
  -2  14   2       20.89        3.41     41.14 o
  -1  14   2      539.06      637.22     51.11 o
   0  14   2     1056.09     1114.56     52.78 o
   1  14   2      349.46      390.95     59.72 o
   2  14   2        3.77       39.10     37.92 o
   3  14   2        3.83       37.35     39.27 o
 -11   0   3      267.91      125.06     55.74 o
  -9   0   3      140.26      118.36     33.65 o
  -7   0   3     7138.18     7338.04    212.95 o
  -5   0   3    18953.01    19652.03    595.35 o
  -3   0   3    19541.14    17911.82    662.39 o
  -1   0   3     5140.38     5082.81    217.44 o
   1   0   3    12465.58    12297.28    357.99 o
   3   0   3    50630.52    51391.75   1755.49 o
   5   0   3      103.09      134.88     15.63 o
   7   0   3    23503.13    22391.95    716.43 o
   9   0   3      162.01      186.09     43.84 o
  11   0   3      396.10      524.57     61.49 o
 -12   1   3      580.85      537.16     59.48 o
 -11   1   3      155.93      104.80     39.20 o
 -10   1   3      638.48      694.37     44.43 o
  -9   1   3      351.14      377.75     31.32 o
  -8   1   3     4206.48     3909.60    113.63 o
  -7   1   3    10626.97    10463.20    198.97 o
  -6   1   3      860.49      947.05     26.70 o
  -5   1   3    16399.65    16216.77    328.70 o
  -4   1   3     1318.12     1363.40     38.16 o
  -3   1   3      312.59      298.19     16.41 o
  -2   1   3      324.18      326.79     20.50 o
  -1   1   3       17.62       71.34      9.90 o
   0   1   3      263.69      330.04     15.79 o
   1   1   3     5644.89     5502.25    135.00 o
   2   1   3    38083.46    36907.61    816.31 o
   3   1   3     2965.50     3066.72     78.01 o
   4   1   3    17700.73    17451.87    374.55 o
   5   1   3       10.17       17.78     11.80 o
   6   1   3    11073.72    10742.68    244.21 o
   7   1   3     6479.75     6400.89    148.53 o
   8   1   3      895.08      848.21     33.84 o
   9   1   3     1605.95     1692.40     66.64 o
  10   1   3      563.19      660.16     46.22 o
  11   1   3      471.70      500.23     42.66 o
 -12   2   3      568.49      451.81     52.74 o
 -11   2   3      945.41      926.76     51.26 o
 -10   2   3      794.48      680.02     37.68 o
  -9   2   3      960.22     1038.54     49.86 o
  -8   2   3       10.32       -4.37     21.43 o
  -7   2   3        2.17        2.95     16.48 o
  -6   2   3       54.20       57.79     13.51 o
  -5   2   3     3839.30     4209.85     84.80 o
  -4   2   3    22472.68    22162.61    431.07 o
  -3   2   3    11045.36    10677.73    218.79 o
  -2   2   3    43561.22    38834.59    961.86 o
  -1   2   3      536.57      649.59     25.73 o
   0   2   3     2658.79     2762.78     78.29 o
   1   2   3     6018.95     6320.81    154.02 o
   2   2   3     9366.25     9794.26    208.26 o
   3   2   3    10562.10    10961.39    236.78 o
   4   2   3     4019.27     4029.25     89.38 o
   5   2   3    11401.11    11550.46    241.36 o
   6   2   3      823.70      834.12     25.08 o
   7   2   3       68.93       87.81     17.09 o
   8   2   3     3201.07     3211.72     85.63 o
   9   2   3       20.09      -20.91     24.89 o
  10   2   3      600.10      679.29     46.75 o
  11   2   3      112.20      148.11     43.87 o
 -12   3   3      341.17      324.44     69.06 o
 -11   3   3     1079.59     1090.03     46.20 o
 -10   3   3      178.18      168.03     27.48 o
  -9   3   3       91.26       67.40     21.52 o
  -8   3   3      517.63      544.44     29.02 o
  -7   3   3     1952.74     1927.31     50.39 o
  -6   3   3    17154.24    16062.16    306.32 o
  -5   3   3      269.89      277.89     13.98 o
  -4   3   3     1438.71     1425.82     31.72 o
  -3   3   3       71.41       84.00      8.41 o
  -2   3   3     1647.31     1627.98     46.87 o
  -1   3   3    35427.65    32551.86    847.15 o
   0   3   3    20789.07    20198.96    486.32 o
   1   3   3     9440.15     9508.34    245.14 o
   2   3   3     6625.29     7080.19    172.89 o
   3   3   3       39.33       35.66      7.93 o
   4   3   3      155.38      185.14      9.02 o
   5   3   3     2311.37     2476.93     51.68 o
   6   3   3      232.36      290.17     22.60 o
   7   3   3     2424.34     2328.13     64.32 o
   8   3   3     9651.57     9358.72    227.65 o
   9   3   3      445.78      478.65     32.05 o
  10   3   3      857.23      904.49     52.94 o
 -12   4   3     3557.00     3400.98    153.81 o
 -11   4   3       22.65       51.42     28.83 o
 -10   4   3      370.04      413.15     39.43 o
  -9   4   3      360.33      312.26     28.21 o
  -8   4   3      889.58      840.18     40.25 o
  -7   4   3      747.41      693.43     31.36 o
  -6   4   3       11.82       10.57     14.01 o
  -5   4   3      948.02      981.61     28.17 o
  -4   4   3     8446.64     7980.40    145.98 o
  -3   4   3    48408.04    44255.97    926.60 o
  -2   4   3      619.75      565.72     17.42 o
  -1   4   3      588.68      677.59     26.25 o
   0   4   3    10280.27     9983.10    202.95 o
   1   4   3     8972.54     9264.04    198.56 o
   2   4   3     2543.81     2486.75     56.66 o
   3   4   3      516.97      634.70     19.00 o
   4   4   3     2408.42     2503.73     53.60 o
   5   4   3     3765.74     3896.32     85.00 o
   6   4   3    12552.41    12229.48    278.10 o
   7   4   3     1720.92     1674.00     51.18 o
   8   4   3       36.03       30.60     22.32 o
   9   4   3     1674.83     1657.34     57.62 o
  10   4   3      174.35      181.15     35.55 o
 -11   5   3      425.71      295.85     46.64 o
 -10   5   3        7.90      -14.45     24.85 o
  -9   5   3      426.68      374.83     27.27 o
  -8   5   3       64.71       37.06     20.16 o
  -7   5   3    12432.46    11678.83    235.51 o
  -6   5   3      291.88      299.83     25.45 o
  -5   5   3     5177.22     5010.89    121.15 o
  -4   5   3    20643.54    19102.22    344.47 o
  -3   5   3     2265.30     2098.74     44.37 o
  -2   5   3    17460.66    17187.42    401.83 o
  -1   5   3     9372.30     9172.00    205.73 o
   0   5   3     3241.96     3569.68    115.98 o
   1   5   3      904.44     1145.72     25.98 o
   2   5   3      155.88      172.70     10.02 o
   3   5   3      523.83      541.02     19.92 o
   4   5   3      229.38      220.08     13.22 o
   5   5   3     2254.56     2216.57     62.49 o
   6   5   3        4.99       30.84     16.20 o
   7   5   3     1018.98     1084.28     37.40 o
   8   5   3        3.81      -20.98     23.28 o
   9   5   3     4022.24     3751.97    109.60 o
  10   5   3     1147.16     1159.54     63.51 o
 -11   6   3     2136.61     1968.12    100.59 o
 -10   6   3      151.59      114.54     30.88 o
  -9   6   3      861.42      818.69     57.27 o
  -8   6   3     4065.57     3592.66     91.55 o
  -7   6   3       75.43       44.15     18.58 o
  -6   6   3     2152.94     1952.52     56.32 o
  -5   6   3     6869.61     6168.02    131.89 o
  -4   6   3     3023.41     2968.78     57.40 o
  -3   6   3     2277.77     2315.00     46.63 o
  -2   6   3       34.50       69.12     10.07 o
  -1   6   3    19903.86    18532.59    332.64 o
   0   6   3     2040.15     2030.17     51.69 o
   1   6   3      546.64      635.53     22.92 o
   2   6   3      143.80      110.67      8.68 o
   3   6   3      164.21      162.75     12.77 o
   4   6   3      117.53      116.92     13.60 o
   5   6   3     8881.97     9024.11    237.33 o
   6   6   3      742.64      807.86     31.40 o
   7   6   3     2730.50     2705.45     74.76 o
   8   6   3       18.05       14.63     24.12 o
   9   6   3      321.18      331.10     35.89 o
  10   6   3      270.96      255.39     45.12 o
 -11   7   3     1209.10     1110.36     63.98 o
 -10   7   3     1156.14     1172.97     64.09 o
  -9   7   3      731.45      714.81     36.01 o
  -8   7   3       18.98       -5.32     22.57 o
  -7   7   3     1279.68     1146.31     38.06 o
  -6   7   3     1976.86     1806.92     50.35 o
  -5   7   3    15425.10    14064.60    280.41 o
  -4   7   3    10201.13     9616.67    190.26 o
  -3   7   3     1386.36     1343.50     31.71 o
  -2   7   3     3274.99     3289.41     69.16 o
  -1   7   3     2288.09     2091.51     44.17 o
   0   7   3      416.28      444.06     13.97 o
   1   7   3      199.59      235.74     12.16 o
   2   7   3      518.74      464.81     22.27 o
   3   7   3        1.65      -15.26     12.64 o
   4   7   3      635.60      606.82     25.32 o
   5   7   3      119.12      137.25     21.55 o
   6   7   3      742.84      731.89     31.29 o
   7   7   3      481.77      468.40     29.73 o
   8   7   3      694.91      726.75     60.81 o
   9   7   3     1096.31     1124.42     53.49 o
 -10   8   3     1337.93     1176.33     99.15 o
  -9   8   3       49.83       24.32     30.19 o
  -8   8   3     5970.74     5320.36    127.65 o
  -7   8   3      768.85      705.89     34.07 o
  -6   8   3    10330.67     8849.19    210.31 o
  -5   8   3      245.84      203.81     19.93 o
  -4   8   3      538.62      613.16     24.32 o
  -3   8   3     2205.28     2155.53     56.88 o
  -2   8   3     7852.82     7521.75    157.47 o
  -1   8   3      462.67      514.17     24.74 o
   0   8   3     4119.38     4022.47     79.71 o
   1   8   3     1285.46     1289.88     38.15 o
   2   8   3      649.69      685.34     21.92 o
   3   8   3       12.38      -12.39     11.72 o
   4   8   3     4595.51     4436.58    114.05 o
   5   8   3       73.76       96.71     20.31 o
   6   8   3     5574.26     5552.99    138.18 o
   7   8   3       98.09       91.04     26.40 o
   8   8   3        3.08      -36.46     30.41 o
   9   8   3        4.58       36.68     36.26 o
 -10   9   3       45.86      -16.06     41.32 o
  -9   9   3     1771.33     1524.52     69.82 o
  -8   9   3       39.92       20.54     29.82 o
  -7   9   3     4598.03     3971.85    114.83 o
  -6   9   3     4471.76     3958.07    107.38 o
  -5   9   3     8796.35     7936.33    182.11 o
  -4   9   3     5607.07     5393.50    122.92 o
  -3   9   3      253.10      248.61     19.32 o
  -2   9   3      721.21      743.73     35.58 o
  -1   9   3      456.73      519.24     32.70 o
   0   9   3      535.03      560.87     20.96 o
   1   9   3     1599.64     1521.16     46.03 o
   2   9   3       31.45       32.44     14.82 o
   3   9   3      445.28      419.87     21.28 o
   4   9   3       10.58       -8.77     15.46 o
   5   9   3     1019.43     1051.10     34.37 o
   6   9   3        2.87      -17.08     24.24 o
   7   9   3      101.16       79.70     31.49 o
   8   9   3     1803.71     1810.21     88.38 o
  -9  10   3        8.60       35.90     42.81 o
  -8  10   3        5.48      -52.26     34.84 o
  -7  10   3       11.43      -29.88     28.56 o
  -6  10   3     4268.71     3852.60    106.02 o
  -5  10   3     4259.81     3975.34    104.35 o
  -4  10   3     6656.74     6219.52    152.84 o
  -3  10   3       11.64       29.71     19.71 o
  -2  10   3       38.59       55.75     17.78 o
  -1  10   3     5721.62     5666.78    149.89 o
   0  10   3      529.78      537.68     23.90 o
   1  10   3      121.00      112.44     18.87 o
   2  10   3       44.28       74.61     18.74 o
   3  10   3        3.56        3.10     22.33 o
   4  10   3      239.08      242.73     23.14 o
   5  10   3     3103.66     3055.90     90.32 o
   6  10   3      237.24      232.21     25.09 o
   7  10   3      343.96      359.74     29.48 o
   8  10   3      334.85      311.74     30.57 o
  -8  11   3        4.19      -39.03     44.02 o
  -7  11   3     2437.09     2045.86     80.39 o
  -6  11   3     1319.51     1320.56     58.21 o
  -5  11   3      119.89      130.34     30.75 o
  -4  11   3     3430.99     3318.46     90.35 o
  -3  11   3     1449.25     1455.40     49.24 o
  -2  11   3     1236.51     1325.98     72.02 o
  -1  11   3     2156.53     2093.13     96.33 o
   0  11   3     1027.14     1118.99     37.09 o
   1  11   3      140.30      162.52     31.29 o
   2  11   3        9.84        7.34     28.02 o
   3  11   3        0.22       23.95     22.27 o
   4  11   3     1603.92     1608.70     54.68 o
   5  11   3       15.89       34.45     28.02 o
   6  11   3       67.17       67.22     30.15 o
   7  11   3     1135.25     1318.58     59.37 o
  -7  12   3      410.08      294.86     47.01 o
  -6  12   3        5.77       -7.65     40.23 o
  -5  12   3      139.98      140.55     35.16 o
  -4  12   3      726.69      662.93     38.08 o
  -3  12   3     7621.76     7547.87    213.02 o
  -2  12   3      102.55      111.63     27.53 o
  -1  12   3       97.44      109.45     24.42 o
   0  12   3     2021.66     1994.02     95.13 o
   1  12   3        5.87       22.72     23.73 o
   2  12   3       12.34       -4.40     26.56 o
   3  12   3      113.24      107.83     27.88 o
   4  12   3      730.55      758.56     48.55 o
   5  12   3       48.85       73.13     33.08 o
   6  12   3      365.49      391.65     38.76 o
  -6  13   3      492.36      495.51     52.36 o
  -5  13   3      465.30      458.60     48.43 o
  -4  13   3       36.36       15.04     42.72 o
  -3  13   3       31.61       -8.99     36.69 o
  -2  13   3     1622.41     1597.32     97.58 o
  -1  13   3      239.21      231.98     38.50 o
   0  13   3      351.36      376.25     34.91 o
   1  13   3     1606.03     1554.35    102.71 o
   2  13   3       35.37       41.55     31.62 o
   3  13   3     1679.66     1737.60     82.71 o
   4  13   3       27.50       -3.67     35.70 o
  -4  14   3      630.85      579.86     63.01 o
  -3  14   3      255.30      239.50     46.60 o
  -2  14   3     2000.31     2024.32    111.00 o
  -1  14   3        4.15      -17.76     38.69 o
   0  14   3     1093.47     1221.11     90.29 o
   1  14   3      861.14     1017.84    111.40 o
   2  14   3     1166.14     1212.35     97.93 o
   3  14   3       12.59       37.05     40.23 o
 -12   0   4     7014.92     6334.55    467.85 o
 -10   0   4     3043.42     2929.80    152.86 o
  -8   0   4      626.15      699.50     39.44 o
  -6   0   4     2538.04     2608.56     82.65 o
  -4   0   4    55992.80    51042.51   1339.98 o
  -2   0   4      482.64      617.36     36.69 o
   0   0   4    42169.21    38142.23   1664.32 o
   2   0   4    30338.13    30413.78   1043.22 o
   4   0   4      571.81      607.98     26.70 o
   6   0   4     6427.48     7102.69    230.24 o
   8   0   4      232.01      263.24     52.11 o
  10   0   4     2216.00     2227.65    148.79 o
 -12   1   4      405.03      301.78     62.86 o
 -11   1   4      126.76      106.43     35.70 o
 -10   1   4      233.38      202.20     34.82 o
  -9   1   4     1442.09     1397.55     47.56 o
  -8   1   4     1314.69     1290.85     44.40 o
  -7   1   4      392.89      389.67     20.99 o
  -6   1   4      790.35      841.93     25.62 o
  -5   1   4      442.30      434.45     18.55 o
  -4   1   4    12505.29    13026.91    247.39 o
  -3   1   4    28307.58    27803.11    593.87 o
  -2   1   4     4759.99     5140.77    162.54 o
  -1   1   4    92876.28    80401.38   2225.51 o
   0   1   4    48609.28    44421.38   1361.07 o
   1   1   4       78.34       97.75      8.37 o
   2   1   4     1887.20     2092.17     49.99 o
   3   1   4     1419.09     1384.77     31.93 o
   4   1   4     2074.55     2007.35     51.53 o
   5   1   4     1473.50     1467.18     38.34 o
   6   1   4     1422.54     1533.25     46.06 o
   7   1   4      204.57      215.70     20.93 o
   8   1   4     4177.79     4225.02    137.42 o
   9   1   4     1037.21     1131.15     52.39 o
  10   1   4     2115.03     2276.83     86.51 o
 -12   2   4      496.83      506.95     80.72 o
 -11   2   4     5354.46     5404.42    129.41 o
 -10   2   4     1823.90     1708.11     66.36 o
  -9   2   4     1407.31     1388.71     80.75 o
  -8   2   4      395.00      413.75     25.90 o
  -7   2   4     2353.72     2404.86     59.85 o
  -6   2   4     1086.59     1047.99     29.62 o
  -5   2   4    11807.72    11732.49    255.57 o
  -4   2   4     2502.08     2521.67     57.83 o
  -3   2   4     8249.16     8573.40    185.36 o
  -2   2   4    52994.64    48191.52   1122.54 o
  -1   2   4      146.78      202.46     20.14 o
   0   2   4     3337.38     3425.30     95.45 o
   1   2   4     5467.00     5650.58    132.55 o
   2   2   4      274.41      352.44     13.23 o
   3   2   4    11186.63    11094.94    250.70 o
   4   2   4      600.87      649.51     17.94 o
   5   2   4     3012.51     3376.50     79.45 o
   6   2   4      226.34      272.59     15.81 o
   7   2   4      827.59      883.90     31.79 o
   8   2   4       43.57       46.89     20.83 o
   9   2   4      983.61     1046.94     46.67 o
  10   2   4      292.84      343.76     40.51 o
 -12   3   4      334.92      329.05     42.98 o
 -11   3   4      774.71      814.54     51.28 o
 -10   3   4      122.15       71.96     28.76 o
  -9   3   4      665.80      643.90     31.80 o
  -8   3   4      359.76      337.06     34.23 o
  -7   3   4     2121.22     2145.26     60.69 o
  -6   3   4     4894.19     4971.04    123.32 o
  -5   3   4    19712.68    20040.03    347.79 o
  -4   3   4      446.63      471.60     18.67 o
  -3   3   4     3945.31     4185.27     86.16 o
  -2   3   4       26.62       22.06      9.69 o
  -1   3   4     8860.11     8459.69    205.53 o
   0   3   4    17550.74    17568.13    388.83 o
   1   3   4    30586.76    28453.66    608.12 o
   2   3   4    12724.51    12427.25    267.17 o
   3   3   4      529.06      580.77     18.45 o
   4   3   4     9848.69     9890.14    187.20 o
   5   3   4     1342.38     1300.15     32.16 o
   6   3   4      307.83      359.97     18.73 o
   7   3   4     3035.19     3030.04     79.87 o
   8   3   4        0.53        0.67     20.83 o
   9   3   4     4153.82     4234.43    124.19 o
  10   3   4       66.97       44.44     37.51 o
 -12   4   4      284.62      227.20     75.18 o
 -11   4   4     2329.51     2267.74     92.97 o
 -10   4   4     6941.38     6868.97    222.54 o
  -9   4   4      534.82      486.35     35.46 o
  -8   4   4     1177.11     1180.43     39.72 o
  -7   4   4        9.43      -14.48     16.85 o
  -6   4   4     6928.60     6933.83    175.69 o
  -5   4   4      510.40      581.42     18.72 o
  -4   4   4     3614.73     3961.82     79.59 o
  -3   4   4    14034.77    14546.77    293.27 o
  -2   4   4    15252.75    15546.72    284.62 o
  -1   4   4    20421.07    20292.68    408.49 o
   0   4   4       31.16       32.78      9.02 o
   1   4   4    19484.99    19167.59    427.12 o
   2   4   4       24.21       23.09      7.64 o
   3   4   4     1467.59     1545.60     35.57 o
   4   4   4     4726.26     4731.56    100.78 o
   5   4   4      454.63      486.34     16.80 o
   6   4   4     2485.24     2541.78     68.22 o
   7   4   4     1328.36     1402.68     45.75 o
   8   4   4      683.94      705.75     33.39 o
   9   4   4      212.98      250.49     31.78 o
  10   4   4      627.47      639.23     48.25 o
 -11   5   4      744.09      693.70     48.19 o
 -10   5   4      270.63      235.17     44.63 o
  -9   5   4     5134.42     4775.93    125.23 o
  -8   5   4      214.88      190.36     24.94 o
  -7   5   4     3942.86     3844.15     96.18 o
  -6   5   4     1449.56     1565.41     47.47 o
  -5   5   4        9.45       29.20     13.91 o
  -4   5   4      317.36      412.77     15.46 o
  -3   5   4       28.81       50.73     10.45 o
  -2   5   4     8310.44     8116.91    156.82 o
  -1   5   4      877.18      854.80     23.67 o
   0   5   4     4299.30     4347.01    110.27 o
   1   5   4     3700.86     3883.48     77.75 o
   2   5   4    22592.06    22688.91    485.89 o
   3   5   4     2559.30     2420.78     55.32 o
   4   5   4      380.87      366.72     23.02 o
   5   5   4     6194.19     5958.89    139.26 o
   6   5   4     6598.62     6440.54    155.76 o
   7   5   4     3658.29     3639.16     95.82 o
   8   5   4     2395.95     2291.25     68.89 o
   9   5   4      383.61      403.22     36.34 o
  10   5   4     1288.81     1269.35     66.09 o
 -11   6   4      579.67      472.81     81.51 o
 -10   6   4      409.84      503.64     44.47 o
  -9   6   4       32.26       -6.69     25.65 o
  -8   6   4     1355.34     1294.71     53.85 o
  -7   6   4       85.26       46.42     19.20 o
  -6   6   4     3440.89     3418.27     85.16 o
  -5   6   4      813.85      858.38     29.47 o
  -4   6   4     5606.58     6111.90    131.14 o
  -3   6   4     1270.79     1476.99     34.40 o
  -2   6   4    20995.44    19877.32    389.93 o
  -1   6   4      396.60      456.12     20.67 o
   0   6   4      387.84      475.04     25.36 o
   1   6   4      121.45      129.64     11.29 o
   2   6   4     5208.19     5605.34    128.94 o
   3   6   4     2686.35     2733.87     67.31 o
   4   6   4     2615.56     2695.01     69.51 o
   5   6   4     1315.07     1314.36     41.56 o
   6   6   4       50.74       50.27     19.15 o
   7   6   4      879.33      933.28     36.31 o
   8   6   4      352.82      312.55     32.29 o
   9   6   4      248.48      277.69     40.83 o
 -11   7   4        8.91      -26.87     37.30 o
 -10   7   4     2083.19     1825.88     70.84 o
  -9   7   4     1956.74     1666.56     56.22 o
  -8   7   4      940.80      883.71     45.17 o
  -7   7   4     1323.00     1264.69     56.40 o
  -6   7   4     5583.52     5438.62    132.49 o
  -5   7   4        2.94        7.32     15.49 o
  -4   7   4        0.87       13.56     13.44 o
  -3   7   4     2924.14     3019.13     66.07 o
  -2   7   4      962.49     1045.94     29.26 o
  -1   7   4     1025.71     1019.50     28.47 o
   0   7   4     7022.18     7067.43    136.08 o
   1   7   4     4140.58     3867.55    106.20 o
   2   7   4      259.65      256.34     16.59 o
   3   7   4     7667.13     7846.01    179.58 o
   4   7   4      107.79      130.97     16.95 o
   5   7   4       46.41       34.30     18.16 o
   6   7   4     1446.77     1455.70     48.07 o
   7   7   4     2657.56     2588.93     76.87 o
   8   7   4     4766.83     4769.61    129.19 o
   9   7   4     1217.50     1250.23     62.58 o
 -10   8   4      304.69      197.86     39.68 o
  -9   8   4     1134.62      903.44     51.85 o
  -8   8   4     1267.95     1015.42     44.24 o
  -7   8   4     2616.84     2565.57     73.85 o
  -6   8   4      445.25      380.62     25.32 o
  -5   8   4       32.39       26.34     19.95 o
  -4   8   4      191.88      212.81     19.30 o
  -3   8   4    17399.51    16581.34    354.38 o
  -2   8   4      474.43      509.58     20.41 o
  -1   8   4     1279.55     1311.67     34.77 o
   0   8   4      334.71      333.47     19.07 o
   1   8   4      285.90      240.14     18.75 o
   2   8   4       58.68       73.87     12.42 o
   3   8   4      339.45      323.58     20.72 o
   4   8   4      411.22      378.70     26.29 o
   5   8   4      767.93      719.44     30.78 o
   6   8   4     1066.52     1048.01     42.70 o
   7   8   4     1858.33     1799.05     61.95 o
   8   8   4       45.49       47.62     32.74 o
 -10   9   4      388.28      274.78     44.52 o
  -9   9   4      895.16      800.75     53.53 o
  -8   9   4        0.86      -26.63     31.31 o
  -7   9   4        3.86        1.13     26.52 o
  -6   9   4      459.87      469.52     31.39 o
  -5   9   4     1608.50     1526.22     66.12 o
  -4   9   4     5677.44     5747.60    156.98 o
  -3   9   4       63.75       85.60     18.27 o
  -2   9   4      437.19      529.26     41.99 o
  -1   9   4     3175.68     3161.98     90.01 o
   0   9   4       52.90       38.58     14.72 o
   1   9   4     7421.90     6974.23    163.89 o
   2   9   4     1723.51     1615.59     48.25 o
   3   9   4      108.43       72.27     16.16 o
   4   9   4     1833.46     1808.33     58.81 o
   5   9   4        0.33        9.12     21.51 o
   6   9   4      535.86      527.76     33.17 o
   7   9   4     1512.78     1842.61     73.37 o
   8   9   4     2858.21     2743.57     95.81 o
  -9  10   4      116.67       47.75     52.84 o
  -8  10   4     1209.34     1108.05     57.20 o
  -7  10   4      809.58      765.22     41.99 o
  -6  10   4       61.85       26.74     29.85 o
  -5  10   4      187.22      177.48     27.22 o
  -4  10   4      241.62      275.06     24.60 o
  -3  10   4      135.56      182.63     23.23 o
  -2  10   4     2690.68     2725.83    138.40 o
  -1  10   4     2631.07     2629.24    103.06 o
   0  10   4      232.34      214.09     30.89 o
   1  10   4      589.60      555.86     30.85 o
   2  10   4        1.11       -9.92     18.79 o
   3  10   4      461.92      496.43     26.97 o
   4  10   4      669.02      617.24     28.88 o
   5  10   4      161.87      120.35     22.47 o
   6  10   4      231.17      317.67     34.74 o
   7  10   4     2686.51     2674.75     93.84 o
  -8  11   4      175.92      123.37     39.43 o
  -7  11   4     1097.84     1069.73     63.03 o
  -6  11   4      151.33      112.48     35.42 o
  -5  11   4      990.67      962.14     59.35 o
  -4  11   4      550.39      672.40     42.59 o
  -3  11   4     1995.76     1943.17     61.64 o
  -2  11   4     2293.57     2367.31     78.82 o
  -1  11   4     1475.28     1477.73    113.61 o
   0  11   4      845.20      875.00     64.13 o
   1  11   4      223.47      261.79     28.81 o
   2  11   4     2161.47     2017.44    104.54 o
   3  11   4     2797.90     2759.71     79.29 o
   4  11   4       46.04        7.88     23.83 o
   5  11   4       37.27       73.38     28.22 o
   6  11   4     2010.64     2117.50     79.14 o
  -7  12   4     1187.69     1075.07     64.87 o
  -6  12   4      412.50      389.94     49.25 o
  -5  12   4      263.86      280.45     38.35 o
  -4  12   4     1023.80     1082.31     59.95 o
  -3  12   4       10.84       40.00     30.62 o
  -2  12   4      355.10      440.90     37.54 o
  -1  12   4      264.27      325.70     36.59 o
   0  12   4      370.21      402.66     54.68 o
   1  12   4      230.82      215.11     27.52 o
   2  12   4       88.37       84.45     28.69 o
   3  12   4     1783.93     1627.65     75.09 o
   4  12   4      933.51      893.17     51.75 o
   5  12   4      991.01     1088.76     54.40 o
  -6  13   4       11.74       -6.71     51.97 o
  -5  13   4      190.52      214.64     56.15 o
  -4  13   4     1761.27     1751.92     82.17 o
  -3  13   4       95.96      126.08     41.04 o
  -2  13   4       62.20       64.91     41.28 o
  -1  13   4      798.49      778.79     86.33 o
   0  13   4     2140.09     2043.67     78.52 o
   1  13   4      613.77      590.17     43.82 o
   2  13   4     1457.11     1520.15     75.25 o
   3  13   4       50.50       23.46     35.76 o
   4  13   4      197.33      163.77     40.46 o
  -4  14   4      193.95      219.41     52.76 o
  -3  14   4       56.80       35.83     56.20 o
  -2  14   4      125.37      136.30     44.27 o
  -1  14   4        0.58      -20.06     39.39 o
   0  14   4       57.39       74.23     56.64 o
   1  14   4      847.32      815.93     72.93 o
   2  14   4      530.56      618.79     50.93 o
 -11   0   5    10049.47     9356.76    515.98 o
  -9   0   5     3374.08     3604.45    188.71 o
  -7   0   5     1941.01     2061.36     74.79 o
  -5   0   5    14310.95    14576.23    388.79 o
  -3   0   5     1737.44     1876.68     77.18 o
  -1   0   5      219.38      329.51     19.19 o
   1   0   5    32037.26    29488.58   1010.40 o
   3   0   5     2894.69     2614.81     81.14 o
   5   0   5      547.19      638.31     74.62 o
   7   0   5     2157.48     2034.13     95.52 o
   9   0   5      930.18      979.36     84.94 o
 -12   1   5       59.18      -22.73     42.43 o
 -11   1   5       61.72        3.19     40.11 o
 -10   1   5      150.86       90.06     31.10 o
  -9   1   5     9320.18     9748.45    285.97 o
  -8   1   5    16652.39    16947.18    357.14 o
  -7   1   5     2728.12     2943.24     63.68 o
  -6   1   5     7504.55     8565.11    167.12 o
  -5   1   5     3189.45     3285.33     69.19 o
  -4   1   5     4498.42     4880.57    103.19 o
  -3   1   5     9600.87     9752.16    234.26 o
  -2   1   5     7670.10     7189.15    181.36 o
  -1   1   5     6164.53     5864.08    165.40 o
   0   1   5     2670.90     3181.47     89.43 o
   1   1   5     6070.34     6053.30    137.94 o
   2   1   5    14595.34    15093.05    337.91 o
   3   1   5     3986.04     4367.73     93.13 o
   4   1   5      442.66      505.31     15.40 o
   5   1   5     1864.70     1796.73     45.78 o
   6   1   5       59.17       63.45     15.65 o
   7   1   5       33.71       36.97     22.10 o
   8   1   5      462.21      494.46     37.48 o
   9   1   5      818.47      930.69     58.65 o
  10   1   5      269.88      285.31     51.03 o
 -12   2   5     3897.71     4117.99    173.94 o
 -11   2   5       75.46       77.56     35.29 o
 -10   2   5     1216.02     1321.75     47.23 o
  -9   2   5     4392.90     4404.00    128.90 o
  -8   2   5       18.65       -3.18     21.25 o
  -7   2   5     7004.08     6738.91    142.44 o
  -6   2   5     1819.42     1938.19     55.47 o
  -5   2   5     5203.65     6062.79    163.45 o
  -4   2   5     4329.92     4662.52     99.08 o
  -3   2   5      870.60      824.02     29.01 o
  -2   2   5    19447.81    19196.91    470.69 o
  -1   2   5        1.60       22.40      7.68 o
   0   2   5     1985.32     2154.25     52.39 o
   1   2   5     1213.92     1329.88     33.00 o
   2   2   5    23171.21    22386.38    497.14 o
   3   2   5     2731.60     2874.78     71.48 o
   4   2   5     3087.82     3021.99     75.46 o
   5   2   5      424.64      371.95     15.94 o
   6   2   5      726.07      737.91     28.92 o
   7   2   5      272.18      289.40     26.28 o
   8   2   5     1366.68     1400.44     51.96 o
   9   2   5        0.13       -3.33     30.15 o
  10   2   5      401.39      468.29     43.94 o
 -12   3   5      630.72      549.62    104.30 o
 -11   3   5       16.56       11.81     35.91 o
 -10   3   5     8016.75     8003.50    250.66 o
  -9   3   5      605.30      513.74     33.92 o
  -8   3   5     2038.72     2132.82     70.01 o
  -7   3   5     3070.57     3055.07     77.80 o
  -6   3   5     2966.93     3105.02    100.29 o
  -5   3   5     8760.41     9162.19    223.19 o
  -4   3   5     2199.63     2281.94     49.33 o
  -3   3   5    15077.58    14993.06    277.10 o
  -2   3   5    13760.59    13572.97    369.44 o
  -1   3   5     5517.44     5950.10    125.49 o
   0   3   5    11500.82    11367.95    252.40 o
   1   3   5      127.74      129.94      7.85 o
   2   3   5     4560.63     4605.56     94.00 o
   3   3   5      621.71      638.47     23.28 o
   4   3   5      198.18      219.04     17.29 o
   5   3   5      139.68      144.89     11.79 o
   6   3   5       27.06       16.81     14.44 o
   7   3   5     1030.46     1042.32     36.81 o
   8   3   5     1902.23     1982.79     65.81 o
   9   3   5      905.40      953.98     48.43 o
  10   3   5       26.33       -8.73     36.74 o
 -12   4   5     1465.18     1538.55     71.35 o
 -11   4   5      705.72      900.69     66.94 o
 -10   4   5     3406.38     3384.25    118.43 o
  -9   4   5     1239.34     1127.23     74.61 o
  -8   4   5      121.41      112.38     23.33 o
  -7   4   5     1494.49     1492.67     45.63 o
  -6   4   5    15417.55    15511.59    339.63 o
  -5   4   5       18.41       41.38     11.30 o
  -4   4   5    12945.79    13747.22    255.17 o
  -3   4   5     1507.92     1577.06     36.72 o
  -2   4   5     2164.49     2342.55     51.71 o
  -1   4   5     3153.29     3223.44     67.24 o
   0   4   5      307.35      319.15     13.02 o
   1   4   5    11085.21    10975.94    228.67 o
   2   4   5     8096.70     8106.52    163.26 o
   3   4   5     5029.85     4890.64     94.00 o
   4   4   5     3534.48     3644.05     76.77 o
   5   4   5      276.16      262.65     14.49 o
   6   4   5      396.09      367.21     25.04 o
   7   4   5     2227.99     2292.47     65.43 o
   8   4   5      542.08      555.38     35.47 o
   9   4   5        9.37      -17.70     31.92 o
 -11   5   5      221.16      158.70     71.25 o
 -10   5   5      131.10       93.83     43.66 o
  -9   5   5     3846.57     3552.89    119.03 o
  -8   5   5      485.66      476.55     28.37 o
  -7   5   5      789.93      756.60     31.04 o
  -6   5   5       13.86       19.96     17.85 o
  -5   5   5     3558.87     3979.25     82.06 o
  -4   5   5       53.92       68.91     11.85 o
  -3   5   5     2513.84     2689.48     55.58 o
  -2   5   5     2097.79     2099.44     46.59 o
  -1   5   5    35477.85    32588.19    682.87 o
   0   5   5    18290.52    17953.40    376.43 o
   1   5   5     5306.69     5124.40    113.17 o
   2   5   5     1813.34     1908.34     46.72 o
   3   5   5     2130.55     2206.32     47.53 o
   4   5   5     1729.71     1787.02     40.19 o
   5   5   5       67.60       78.83     15.32 o
   6   5   5      792.64      860.63     37.42 o
   7   5   5      575.17      607.70     31.00 o
   8   5   5      805.52      825.99     41.46 o
   9   5   5        0.18       21.10     35.86 o
 -11   6   5     5214.65     4640.69    223.60 o
 -10   6   5      217.14      189.46     68.37 o
  -9   6   5     1102.10     1111.12     68.52 o
  -8   6   5     1173.18     1064.89     41.80 o
  -7   6   5     3247.80     3221.53     84.98 o
  -6   6   5      512.86      565.43     30.48 o
  -5   6   5        1.52       30.42     15.53 o
  -4   6   5      239.88      262.26     15.59 o
  -3   6   5     9139.62     9529.75    190.55 o
  -2   6   5     2870.04     3080.61     65.15 o
  -1   6   5     4114.68     3979.98    101.36 o
   0   6   5     3361.67     3129.34     83.07 o
   1   6   5       34.60       21.90     11.61 o
   2   6   5     6864.48     7044.53    161.20 o
   3   6   5     7297.17     7243.83    159.00 o
   4   6   5      268.97      325.40     17.77 o
   5   6   5     3604.80     3520.74     89.61 o
   6   6   5     1362.82     1438.36     50.17 o
   7   6   5      741.37      710.77     36.06 o
   8   6   5       16.31        8.49     27.82 o
   9   6   5     1367.90     1287.06     72.90 o
 -11   7   5      890.35      918.88     59.93 o
 -10   7   5      385.09      248.28     42.24 o
  -9   7   5      273.75      193.02     33.35 o
  -8   7   5      725.38      703.39     35.14 o
  -7   7   5     2916.93     2885.66     84.91 o
  -6   7   5     2322.67     2209.07     75.03 o
  -5   7   5     1945.07     2068.99     66.22 o
  -4   7   5     1032.16     1000.96     31.10 o
  -3   7   5       15.80        9.41     13.88 o
  -2   7   5        9.61       13.03     12.73 o
  -1   7   5      286.93      328.48     18.54 o
   0   7   5    14478.92    13610.73    372.90 o
   1   7   5    20009.10    18428.42    442.06 o
   2   7   5      333.22      325.56     18.54 o
   3   7   5     6431.97     6438.69    148.97 o
   4   7   5        1.69        0.22     16.15 o
   5   7   5     2026.40     1952.21     56.60 o
   6   7   5     1513.99     1527.49     55.38 o
   7   7   5      228.66      239.12     25.13 o
   8   7   5        0.92      -16.81     32.87 o
 -10   8   5     4339.40     4032.63    141.84 o
  -9   8   5       24.90       28.79     34.80 o
  -8   8   5      495.08      471.08     35.18 o
  -7   8   5      144.36      118.19     26.27 o
  -6   8   5      110.59       90.34     24.44 o
  -5   8   5       24.82       35.66     19.85 o
  -4   8   5       45.53      127.98     23.43 o
  -3   8   5      180.84      186.03     28.15 o
  -2   8   5     1327.62     1426.97     63.78 o
  -1   8   5     2324.58     2411.19     69.56 o
   0   8   5     7963.88     7940.21    180.30 o
   1   8   5      436.34      404.31     22.91 o
   2   8   5      494.98      498.30     23.11 o
   3   8   5      355.18      355.47     21.84 o
   4   8   5    16211.61    15977.50    414.76 o
   5   8   5      320.92      323.14     24.24 o
   6   8   5      182.61      214.52     28.14 o
   7   8   5      278.21      302.57     32.76 o
   8   8   5      421.50      500.15     42.84 o
  -9   9   5      358.88      346.57     45.43 o
  -8   9   5     1038.52      914.99     46.97 o
  -7   9   5     1615.92     1532.02     64.83 o
  -6   9   5       12.39       -1.91     25.57 o
  -5   9   5      407.21      389.76     34.66 o
  -4   9   5      283.72      304.57     26.80 o
  -3   9   5       76.05      119.49     20.46 o
  -2   9   5     1500.05     1662.74     77.79 o
  -1   9   5      198.59      167.28     20.40 o
   0   9   5     4811.83     4666.83    108.78 o
   1   9   5     9108.21     8513.99    291.82 o
   2   9   5      669.02      570.27     24.09 o
   3   9   5     2797.74     2882.54     77.31 o
   4   9   5      153.85      152.65     23.42 o
   5   9   5     2539.20     2682.16     78.99 o
   6   9   5       10.70       -0.74     27.48 o
   7   9   5        7.89       40.02     30.77 o
  -9  10   5      740.78      678.76     54.96 o
  -8  10   5       60.72       31.34     40.79 o
  -7  10   5      250.99      226.28     37.65 o
  -6  10   5     1856.21     1890.42    102.08 o
  -5  10   5      113.46       87.81     29.22 o
  -4  10   5      305.62      386.11     31.64 o
  -3  10   5      344.70      401.51     48.47 o
  -2  10   5      152.27      237.09     28.90 o
  -1  10   5     1511.40     1539.97     91.36 o
   0  10   5     1739.02     1768.79     52.40 o
   1  10   5       93.40      107.10     19.96 o
   2  10   5     6430.36     6420.91    225.47 o
   3  10   5      728.10      766.16     38.10 o
   4  10   5      807.28      898.98     39.15 o
   5  10   5     1598.04     1688.30     64.52 o
   6  10   5       71.92       71.82     33.91 o
  -8  11   5      372.78      336.88     49.58 o
  -7  11   5        1.94      -68.35     45.57 o
  -6  11   5     1799.48     1709.61     79.77 o
  -5  11   5      750.93      866.76     46.72 o
  -4  11   5      349.25      378.76     48.74 o
  -3  11   5      106.32      163.27     37.98 o
  -2  11   5      871.96      947.91    147.48 o
  -1  11   5     4845.67     5058.24    157.93 o
   0  11   5     1654.53     1505.78    125.79 o
   1  11   5      284.86      304.91     39.61 o
   2  11   5       60.82       78.80     23.31 o
   3  11   5     3006.46     2760.67    139.20 o
   4  11   5       34.25       21.20     29.87 o
   5  11   5      388.56      403.98     44.89 o
   6  11   5     1235.69     1329.25     74.86 o
  -7  12   5       31.63        5.72     52.33 o
  -6  12   5      710.66      721.11     55.40 o
  -5  12   5      140.20      129.54     42.88 o
  -4  12   5      359.01      490.60     71.31 o
  -3  12   5       64.97      104.54     38.27 o
  -2  12   5     2262.42     2397.90    182.99 o
  -1  12   5     2460.05     2608.80    108.49 o
   0  12   5      242.39      235.44     28.74 o
   1  12   5     1946.85     1960.63     92.55 o
   2  12   5      773.63      731.62     47.82 o
   3  12   5     1591.33     1570.77     72.93 o
   4  12   5      195.69      217.81     34.44 o
  -5  13   5     2129.02     2280.76    144.44 o
  -4  13   5       50.83       51.38     54.13 o
  -3  13   5      647.58      672.37     53.51 o
  -2  13   5     1031.22     1133.98    127.89 o
  -1  13   5      286.77      329.23     45.65 o
   0  13   5        8.59      -10.81     33.23 o
   1  13   5      320.82      305.56     41.57 o
   2  13   5      141.45      129.75     36.54 o
   3  13   5        2.14      -26.25     35.79 o
  -3  14   5      187.53      229.48     60.94 o
  -2  14   5     1454.57     1399.31     78.23 o
  -1  14   5       48.12       76.82     40.36 o
   0  14   5       72.37       85.78     41.42 o
 -12   0   6      101.00      -49.59     84.39 o
 -10   0   6     2484.61     2655.56    208.28 o
  -8   0   6       22.48       10.21     32.99 o
  -6   0   6    32789.43    34374.42    915.70 o
  -4   0   6       66.76      165.25     22.71 o
  -2   0   6     2860.58     3264.85    107.77 o
   0   0   6     2847.33     3093.87    116.34 o
   2   0   6    15121.64    14997.51    518.45 o
   4   0   6      994.48      877.46     34.77 o
   6   0   6     8468.79     8438.84    335.78 o
   8   0   6     4382.99     4627.29    268.02 o
 -12   1   6      449.53      443.56     63.13 o
 -11   1   6      888.97     1109.99     60.71 o
 -10   1   6     3871.92     4599.23    182.06 o
  -9   1   6     2247.35     2460.80    114.41 o
  -8   1   6     3563.25     3928.62     94.77 o
  -7   1   6      119.33      152.20     19.83 o
  -6   1   6     1225.52     1404.51     43.22 o
  -5   1   6     6097.03     6502.30    127.54 o
  -4   1   6     1061.83     1166.98     34.25 o
  -3   1   6     5588.19     5632.84    122.96 o
  -2   1   6     9185.97     9242.72    196.28 o
  -1   1   6     3619.91     3997.96     81.23 o
   0   1   6    14383.61    14171.94    290.66 o
   1   1   6     1048.37      978.46     32.69 o
   2   1   6     4664.31     4606.06    106.69 o
   3   1   6       71.15       84.76      8.36 o
   4   1   6     7794.04     8111.63    177.25 o
   5   1   6     9844.31     9809.82    257.00 o
   6   1   6     1697.36     1675.23     55.80 o
   7   1   6      790.58      852.05     38.96 o
   8   1   6        8.34       14.99     30.60 o
   9   1   6     2115.77     2224.18     97.44 o
 -12   2   6     1258.01     1372.21    125.50 o
 -11   2   6       82.18      111.17     43.27 o
 -10   2   6      437.15      448.95     45.28 o
  -9   2   6     4265.66     4472.14    128.41 o
  -8   2   6      379.68      439.68     29.38 o
  -7   2   6    13323.67    13999.15    365.60 o
  -6   2   6      356.27      430.14     21.26 o
  -5   2   6    16413.06    17868.79    356.48 o
  -4   2   6     4160.58     4277.04     84.23 o
  -3   2   6       42.60       70.69     13.65 o
  -2   2   6     3111.39     3224.67     72.09 o
  -1   2   6     4558.79     5231.50    114.49 o
   0   2   6     2389.13     2446.60     56.57 o
   1   2   6    12390.31    11669.19    241.66 o
   2   2   6     1709.92     1688.52     43.85 o
   3   2   6     6676.46     6794.50    179.97 o
   4   2   6     8425.31     8428.21    221.79 o
   5   2   6     9860.85     9845.95    214.57 o
   6   2   6      729.00      796.44     35.79 o
   7   2   6        2.07       -3.15     23.45 o
   8   2   6      273.98      268.90     33.50 o
   9   2   6       51.47       48.49     40.17 o
 -12   3   6       72.12       11.01     47.21 o
 -11   3   6        1.15      -11.96     37.39 o
 -10   3   6     2339.26     2324.72    117.19 o
  -9   3   6     6131.85     6385.70    155.70 o
  -8   3   6     3683.30     3696.09     92.53 o
  -7   3   6     5494.59     5705.07    187.30 o
  -6   3   6      932.28     1106.62     34.32 o
  -5   3   6      382.99      446.45     18.88 o
  -4   3   6       26.57       14.79     12.95 o
  -3   3   6       60.11       96.94     14.76 o
  -2   3   6     1674.95     1571.40     40.60 o
  -1   3   6     1196.24     1291.59     35.22 o
   0   3   6        0.88        7.37     10.37 o
   1   3   6     8428.17     8252.41    151.08 o
   2   3   6     1393.77     1428.88     33.98 o
   3   3   6     5493.59     5460.26    138.58 o
   4   3   6     1996.68     2088.68     55.58 o
   5   3   6      594.86      569.53     23.99 o
   6   3   6      815.68      863.52     29.81 o
   7   3   6     3987.46     3847.34    109.08 o
   8   3   6       16.07       13.54     24.97 o
   9   3   6        7.03      -10.29     31.67 o
 -11   4   6     4387.28     4568.46    217.72 o
 -10   4   6        6.68       18.03     29.36 o
  -9   4   6      952.00      960.96     57.46 o
  -8   4   6      155.83      167.62     27.81 o
  -7   4   6       75.73       87.71     22.43 o
  -6   4   6     2673.57     3012.83     99.36 o
  -5   4   6    10785.92    11537.54    216.42 o
  -4   4   6     2004.67     2025.10     45.07 o
  -3   4   6      826.28      928.03     26.81 o
  -2   4   6      272.69      230.07     13.40 o
  -1   4   6     1312.27     1339.05     35.48 o
   0   4   6    13359.62    13264.78    282.94 o
   1   4   6      441.41      488.32     23.21 o
   2   4   6       29.20       19.01      9.12 o
   3   4   6    18965.22    18796.57    374.34 o
   4   4   6    13512.80    13807.06    323.38 o
   5   4   6       11.36       11.68     20.34 o
   6   4   6      189.47      211.10     19.59 o
   7   4   6      183.98      187.66     22.73 o
   8   4   6      337.44      343.01     32.58 o
   9   4   6      113.22      116.53     34.51 o
 -11   5   6      138.98       82.14     48.74 o
 -10   5   6       29.13        7.75     35.47 o
  -9   5   6       39.50        9.76     27.89 o
  -8   5   6    11533.72    11366.94    273.20 o
  -7   5   6     4024.03     4208.10    151.55 o
  -6   5   6       24.30       51.62     18.18 o
  -5   5   6     2243.53     2401.66     69.58 o
  -4   5   6        1.29       15.09     13.70 o
  -3   5   6     1087.28     1123.60     29.34 o
  -2   5   6       16.14       40.87     12.18 o
  -1   5   6     6172.28     5920.53    120.71 o
   0   5   6     2276.51     2265.80     54.79 o
   1   5   6     1587.02     1532.88     41.28 o
   2   5   6       20.19       13.93     10.88 o
   3   5   6     7310.15     7394.89    145.67 o
   4   5   6      103.27      112.18     10.05 o
   5   5   6     2333.30     2535.13     75.18 o
   6   5   6     2159.98     2253.20     66.33 o
   7   5   6       87.27       93.97     23.94 o
   8   5   6     1212.86     1150.36     49.81 o
   9   5   6      142.63      122.52     36.45 o
 -11   6   6      118.29       35.08     55.65 o
 -10   6   6      594.95      551.00     47.64 o
  -9   6   6     1265.27     1119.07     48.16 o
  -8   6   6     2227.45     2208.63     68.20 o
  -7   6   6       32.40       51.32     22.70 o
  -6   6   6      472.18      616.11     34.07 o
  -5   6   6     5888.08     6561.72    142.51 o
  -4   6   6     9534.93    10094.53    203.66 o
  -3   6   6      773.26      837.48     33.22 o
  -2   6   6     2101.64     2256.89     51.19 o
  -1   6   6     5966.94     5442.09    138.19 o
   0   6   6     2194.48     2087.93     50.08 o
   1   6   6      447.56      497.64     20.80 o
   2   6   6    24401.36    23660.71    526.34 o
   3   6   6      267.91      258.94     16.85 o
   4   6   6     3088.29     3033.31     74.79 o
   5   6   6      732.09      716.05     27.74 o
   6   6   6        4.70       19.52     19.45 o
   7   6   6        1.06      -10.59     23.15 o
   8   6   6       97.30       98.12     31.57 o
 -10   7   6      962.76      873.78     55.04 o
  -9   7   6      955.86      860.44     43.37 o
  -8   7   6     2150.29     2104.34     84.06 o
  -7   7   6     2114.06     2147.21     67.81 o
  -6   7   6     3505.49     4023.45    181.35 o
  -5   7   6     1083.65     1185.93     38.51 o
  -4   7   6    13766.01    13669.59    320.73 o
  -3   7   6      325.41      426.77     45.07 o
  -2   7   6     5226.34     5446.02    123.78 o
  -1   7   6     2211.35     2030.93     76.52 o
   0   7   6      365.10      364.57     27.21 o
   1   7   6     2071.54     1960.21     66.56 o
   2   7   6      291.05      319.46     20.34 o
   3   7   6      177.50      195.09     17.65 o
   4   7   6       36.40       19.37     17.68 o
   5   7   6      238.94      230.69     22.03 o
   6   7   6     3819.76     3954.36    114.67 o
   7   7   6     1210.58     1247.30     50.22 o
   8   7   6        0.60      -16.34     31.35 o
 -10   8   6      603.07      499.28     49.77 o
  -9   8   6      127.89       49.28     48.18 o
  -8   8   6      127.88       94.12     34.94 o
  -7   8   6     2761.02     2776.59     94.37 o
  -6   8   6     1366.21     1597.32     92.77 o
  -5   8   6      244.15      297.89     26.33 o
  -4   8   6        8.70        9.05     19.92 o
  -3   8   6    11472.60    11420.14    295.53 o
  -2   8   6     1291.73     1245.35     65.29 o
  -1   8   6     3484.95     3182.61    183.32 o
   0   8   6      125.35      110.33     15.92 o
   1   8   6     6550.63     6207.78    217.88 o
   2   8   6       21.05       19.45     16.42 o
   3   8   6     7396.06     7248.68    175.13 o
   4   8   6      160.51      166.05     21.09 o
   5   8   6       19.22        2.71     21.47 o
   6   8   6       87.08       99.71     23.41 o
   7   8   6      463.81      504.45     37.64 o
  -9   9   6     1165.32     1043.57     65.45 o
  -8   9   6       43.98       32.40     38.45 o
  -7   9   6     1134.73     1229.39     63.90 o
  -6   9   6      907.06     1082.78     71.09 o
  -5   9   6      123.77      166.48     27.13 o
  -4   9   6     3178.07     3482.36    160.67 o
  -3   9   6      687.84      852.09    109.02 o
  -2   9   6     4350.02     4328.19    167.38 o
  -1   9   6     1073.37     1070.34     40.29 o
   0   9   6     2247.92     2163.44     71.68 o
   1   9   6      645.82      629.11     28.34 o
   2   9   6      176.48      178.02     17.76 o
   3   9   6      145.47      139.97     21.64 o
   4   9   6      201.37      214.53     24.92 o
   5   9   6     1277.81     1442.93     51.59 o
   6   9   6      874.14      845.46     50.72 o
   7   9   6      497.59      474.13     36.44 o
  -9  10   6      112.17       74.88     53.64 o
  -8  10   6      875.55      776.25     66.56 o
  -7  10   6       86.51       63.42     38.23 o
  -6  10   6       90.24       58.50     32.78 o
  -5  10   6     4100.33     4460.65    307.04 o
  -4  10   6     1230.29     1452.90    164.57 o
  -3  10   6     3412.81     3674.96    300.28 o
  -2  10   6     3301.04     3368.17    147.40 o
  -1  10   6      135.68       85.48     33.90 o
   0  10   6       39.69       18.39     19.10 o
   1  10   6       75.08       59.15     21.75 o
   2  10   6     5031.51     4716.95    164.26 o
   3  10   6      324.85      341.57     26.91 o
   4  10   6       54.36       53.82     27.70 o
   5  10   6      366.27      378.25     37.42 o
   6  10   6      487.17      524.94     45.49 o
  -8  11   6     1883.88     1919.01    105.41 o
  -7  11   6       50.51       21.83     51.05 o
  -6  11   6        0.44      -17.19     34.02 o
  -5  11   6      303.13      285.11     43.06 o
  -4  11   6      335.19      381.78     42.32 o
  -3  11   6      281.79      341.42     91.42 o
  -2  11   6      572.28      644.21    102.14 o
  -1  11   6     1223.60     1153.73     97.28 o
   0  11   6     1711.31     1662.40    121.81 o
   1  11   6     4868.90     4882.35    184.83 o
   2  11   6        5.22       -9.55     22.61 o
   3  11   6     1281.12     1278.19     54.41 o
   4  11   6      606.85      622.07     51.13 o
   5  11   6        6.98       14.03     39.00 o
  -6  12   6     2542.83     2854.61    136.83 o
  -5  12   6      321.65      448.37    117.98 o
  -4  12   6       18.73       23.06     40.02 o
  -3  12   6      149.25      202.49     44.37 o
  -2  12   6     1118.60     1341.88    120.70 o
  -1  12   6      939.52      924.98     46.16 o
   0  12   6     3023.19     3124.21    124.03 o
   1  12   6       81.66       71.99     31.97 o
   2  12   6      110.43       91.39     34.20 o
   3  12   6      547.19      505.74     38.54 o
   4  12   6     1155.13     1255.45     96.40 o
  -5  13   6      159.64      341.23     79.81 o
  -4  13   6      101.69      173.41     56.88 o
  -3  13   6       69.65      115.40     43.76 o
  -2  13   6      256.74      370.26     74.20 o
  -1  13   6      652.74      680.23     50.66 o
   0  13   6      460.07      542.09     49.93 o
   1  13   6      744.31      769.48     72.38 o
   2  13   6      530.67      501.94     46.83 o
 -11   0   7     3360.76     3624.63    221.25 o
  -9   0   7     2175.90     2379.34    123.04 o
  -7   0   7     3483.82     4014.49    141.17 o
  -5   0   7    22279.46    24796.81    754.34 o
  -3   0   7       14.95       28.55     20.03 o
  -1   0   7    20675.38    20796.77    550.79 o
   1   0   7    14521.81    13741.61    476.55 o
   3   0   7    26371.63    25379.45    742.11 o
   5   0   7      650.67      697.98     42.98 o
   7   0   7      388.90      467.76     43.43 o
   9   0   7      960.69     1031.18     89.91 o
 -12   1   7      139.73      153.60     54.89 o
 -11   1   7      138.14      125.74     49.83 o
 -10   1   7     1380.27     1461.34     65.04 o
  -9   1   7      559.33      754.47     50.62 o
  -8   1   7     4015.51     4400.45    107.88 o
  -7   1   7     5783.55     6604.22    154.38 o
  -6   1   7     2028.77     2312.97     55.84 o
  -5   1   7     2997.41     3351.09     73.07 o
  -4   1   7      640.25      655.51     23.79 o
  -3   1   7    18452.12    17756.95    360.00 o
  -2   1   7    11526.68    11635.45    246.72 o
  -1   1   7       20.34       35.95      9.29 o
   0   1   7    10973.41    11034.19    248.91 o
   1   1   7      606.26      548.11     24.28 o
   2   1   7    13454.50    13282.41    326.16 o
   3   1   7     4590.41     4516.66     97.54 o
   4   1   7     1047.22     1082.76     28.93 o
   5   1   7     2448.11     2532.29     72.32 o
   6   1   7     4720.12     4914.15    165.21 o
   7   1   7     1837.45     1957.56     66.93 o
   8   1   7      374.59      367.80     39.98 o
   9   1   7      334.30      391.65     49.01 o
 -12   2   7       81.12        1.70     60.62 o
 -11   2   7       56.51       27.39     55.45 o
 -10   2   7      884.82     1074.25    101.00 o
  -9   2   7     2797.91     2856.20    168.87 o
  -8   2   7     3969.07     4462.72    154.96 o
  -7   2   7     5711.00     6476.16    179.11 o
  -6   2   7     3853.85     4288.10     90.07 o
  -5   2   7      184.96      245.25     17.70 o
  -4   2   7     1823.78     1896.86     47.52 o
  -3   2   7     1850.17     1797.69     45.70 o
  -2   2   7     4718.85     4854.94    102.77 o
  -1   2   7     4223.61     3983.94     89.16 o
   0   2   7     1472.19     1551.55     38.68 o
   1   2   7     7426.19     6927.96    157.46 o
   2   2   7     1421.42     1400.11     36.19 o
   3   2   7     1001.35      955.17     27.10 o
   4   2   7     3865.42     3972.63    110.21 o
   5   2   7     2310.78     2315.27     61.80 o
   6   2   7     3152.17     3192.40     97.40 o
   7   2   7      477.66      583.98     35.52 o
   8   2   7      126.43      165.74     34.86 o
   9   2   7      348.71      406.24     47.62 o
 -12   3   7     1082.64     1000.53    103.55 o
 -11   3   7        4.42      -75.46     50.58 o
 -10   3   7     1107.13     1237.66     98.50 o
  -9   3   7       11.24       14.64     31.29 o
  -8   3   7       21.55       20.07     28.61 o
  -7   3   7      266.77      302.43     26.48 o
  -6   3   7     1814.98     2109.49     52.10 o
  -5   3   7      361.72      406.96     19.42 o
  -4   3   7    27259.71    27062.71    533.15 o
  -3   3   7     1577.63     1550.39     40.49 o
  -2   3   7      823.82      775.69     24.57 o
  -1   3   7     2122.52     1971.77     54.38 o
   0   3   7     7738.08     7440.41    169.76 o
   1   3   7     3244.40     3200.58     70.33 o
   2   3   7      397.04      416.50     15.76 o
   3   3   7     2191.06     2107.43     57.13 o
   4   3   7     7723.21     7842.65    196.85 o
   5   3   7     2346.44     2507.13     66.77 o
   6   3   7     2205.49     2225.99     72.29 o
   7   3   7     3353.53     3432.30    105.11 o
   8   3   7     1308.18     1313.25     54.34 o
 -11   4   7        0.48       17.63     49.93 o
 -10   4   7      862.17      820.10     67.14 o
  -9   4   7      380.71      343.75     38.52 o
  -8   4   7      402.58      549.28     40.57 o
  -7   4   7    10069.64    11359.82    355.80 o
  -6   4   7    10533.33    11751.47    343.54 o
  -5   4   7      342.18      465.68     21.61 o
  -4   4   7     5896.15     5922.82    116.92 o
  -3   4   7    17359.86    17164.65    330.39 o
  -2   4   7     3800.60     3790.97     80.86 o
  -1   4   7     4551.60     4680.02     97.72 o
   0   4   7     1644.51     1800.20     49.95 o
   1   4   7     6427.07     6227.36    127.87 o
   2   4   7     4751.47     4859.69     93.99 o
   3   4   7     1021.47     1001.86     27.97 o
   4   4   7      578.14      658.78     27.48 o
   5   4   7      478.93      466.71     25.50 o
   6   4   7      733.45      762.17     36.28 o
   7   4   7      937.87      953.68     52.12 o
   8   4   7     2092.05     2118.62     75.61 o
 -11   5   7        0.76       -6.85     49.22 o
 -10   5   7      198.13      210.10     41.68 o
  -9   5   7      707.82      697.80     45.06 o
  -8   5   7     5660.51     5637.32    190.09 o
  -7   5   7      535.99      661.97     50.29 o
  -6   5   7     2991.49     3321.36     80.34 o
  -5   5   7     2576.07     2832.06     92.03 o
  -4   5   7     4875.69     4939.09    115.54 o
  -3   5   7     1942.88     2048.31     47.35 o
  -2   5   7     5509.56     5608.37    120.87 o
  -1   5   7     2171.80     2101.37     48.84 o
   0   5   7     2751.72     2867.76     77.92 o
   1   5   7     1642.00     1591.74     43.61 o
   2   5   7       36.08       25.21     14.93 o
   3   5   7      261.34      281.76     15.96 o
   4   5   7      523.31      528.68     19.08 o
   5   5   7     6039.29     5985.86    201.85 o
   6   5   7      835.31      887.85     45.44 o
   7   5   7      722.52      723.59     44.43 o
   8   5   7      363.09      453.04     35.03 o
 -11   6   7        1.12      -68.78     48.56 o
 -10   6   7       32.81       20.21     43.08 o
  -9   6   7      105.46       86.58     31.51 o
  -8   6   7     1340.48     1407.40     92.74 o
  -7   6   7      418.96      555.29     40.09 o
  -6   6   7       10.96       24.14     21.49 o
  -5   6   7    25786.16    27873.69    641.10 o
  -4   6   7      452.48      459.78     24.46 o
  -3   6   7     1549.03     1675.29     43.26 o
  -2   6   7     1112.52     1136.45     43.66 o
  -1   6   7      160.44      145.90     21.11 o
   0   6   7      773.07      758.17     30.85 o
   1   6   7     2662.89     2408.11     62.43 o
   2   6   7      472.74      479.49     21.90 o
   3   6   7      226.93      204.32     18.18 o
   4   6   7      238.93      245.76     17.55 o
   5   6   7       31.54       33.88     17.42 o
   6   6   7       11.29        4.72     22.97 o
   7   6   7        6.41      -19.88     20.28 o
 -10   7   7      109.19      122.34     43.49 o
  -9   7   7     5728.10     5604.13    251.40 o
  -8   7   7      157.04      190.15     37.94 o
  -7   7   7      598.68      660.52     63.56 o
  -6   7   7      888.63     1019.99     52.74 o
  -5   7   7     1007.42     1131.16     55.07 o
  -4   7   7       96.61      144.84     23.04 o
  -3   7   7      833.72      935.62     35.02 o
  -2   7   7     6923.21     6695.37    171.41 o
  -1   7   7     3189.85     3012.64    101.16 o
   0   7   7     1532.70     1552.92     62.46 o
   1   7   7     2266.13     2358.25     61.74 o
   2   7   7       86.15       72.91     16.83 o
   3   7   7      822.99      863.04     30.59 o
   4   7   7     1746.56     1686.69     51.17 o
   5   7   7      920.60      973.56     45.30 o
   6   7   7     2493.60     2434.46     77.40 o
   7   7   7      520.66      555.02     36.03 o
 -10   8   7      431.23      399.72     58.27 o
  -9   8   7      143.61       56.08     50.96 o
  -8   8   7     1574.94     1510.93     70.60 o
  -7   8   7      227.04      327.42     55.56 o
  -6   8   7     9535.86    10591.99    509.75 o
  -5   8   7        1.93       49.00     25.38 o
  -4   8   7     2876.82     3065.58     97.01 o
  -3   8   7      162.92      188.32     24.79 o
  -2   8   7      731.08      684.53     46.95 o
  -1   8   7     1292.28     1298.42    120.44 o
   0   8   7     5003.43     4962.44    121.81 o
   1   8   7       20.01        6.64     17.80 o
   2   8   7      129.16       89.66     19.29 o
   3   8   7       88.61       76.60     20.17 o
   4   8   7      640.79      670.69     31.61 o
   5   8   7       18.81        4.73     21.19 o
   6   8   7        1.94      -23.84     27.17 o
  -9   9   7      435.61      403.83     57.29 o
  -8   9   7     2241.22     2103.59    111.06 o
  -7   9   7     2448.79     2543.65    245.96 o
  -6   9   7        1.19      -12.58     32.56 o
  -5   9   7       11.42        3.37     29.80 o
  -4   9   7     1178.79     1377.84    153.34 o
  -3   9   7      186.30      180.16     53.81 o
  -2   9   7     1352.68     1329.56     70.55 o
  -1   9   7     4588.63     4423.66    270.12 o
   0   9   7       99.11       84.42     20.18 o
   1   9   7      135.42      138.10     18.53 o
   2   9   7      211.66      234.60     24.60 o
   3   9   7     1024.59     1193.53     44.74 o
   4   9   7     2298.41     2361.87     79.99 o
   5   9   7      729.72      631.91     37.46 o
   6   9   7      439.38      441.28     34.33 o
  -8  10   7     1223.65     1093.62     77.24 o
  -7  10   7        4.58       10.40     35.63 o
  -6  10   7      459.15      651.38     88.09 o
  -5  10   7     4698.87     5380.67    425.22 o
  -4  10   7      322.19      423.07     49.75 o
  -3  10   7       15.24       27.89     38.72 o
  -2  10   7       30.21       39.22     35.33 o
  -1  10   7      643.57      627.23     65.46 o
   0  10   7      997.82     1113.94     96.87 o
   1  10   7      129.93       71.24     20.69 o
   2  10   7      479.46      564.12     25.94 o
   3  10   7      285.16      352.74     40.03 o
   4  10   7      445.13      447.90     36.27 o
   5  10   7      432.63      419.71     35.52 o
  -7  11   7      764.57      722.99    116.89 o
  -6  11   7     2036.54     2490.26    313.42 o
  -5  11   7      627.21      732.68     66.38 o
  -4  11   7     3001.15     3479.49    315.24 o
  -3  11   7     1034.52     1171.05    138.33 o
  -2  11   7     1168.30     1291.77    166.12 o
  -1  11   7      144.10      106.15     40.37 o
   0  11   7      196.33      183.39     39.04 o
   1  11   7        8.64       28.48     25.74 o
   2  11   7       58.27       14.29     25.71 o
   3  11   7      276.02      303.88     29.86 o
   4  11   7      355.55      299.00     45.28 o
  -6  12   7        1.41      -16.94     57.80 o
  -5  12   7      265.77      326.15     58.63 o
  -4  12   7      746.80      978.65     62.77 o
  -3  12   7     2161.56     2286.10    178.63 o
  -2  12   7        6.47       39.17     41.83 o
  -1  12   7      126.27      159.33     39.37 o
   0  12   7      769.16      790.78     52.49 o
   1  12   7      161.47      189.93     37.73 o
   2  12   7        9.19       -0.78     30.66 o
   3  12   7     1155.61     1216.69     56.35 o
  -3  13   7     1408.80     1568.84    184.66 o
  -2  13   7       24.51      -18.98     35.98 o
  -1  13   7      772.61      875.82     88.35 o
   0  13   7      410.09      435.06     46.77 o
 -12   0   8     1144.89     1223.05    177.97 o
 -10   0   8      988.13     1010.93     98.80 o
  -8   0   8     1428.02     1640.33    157.86 o
  -6   0   8     1705.83     2112.40     74.91 o
  -4   0   8    28442.52    27846.40    866.62 o
  -2   0   8    12367.87    11684.42    342.14 o
   0   0   8     6360.61     6161.97    222.78 o
   2   0   8     1045.53     1105.66     54.60 o
   4   0   8     3628.64     3566.32    133.19 o
   6   0   8       58.85       34.68     57.09 o
   8   0   8     4785.13     4990.97    248.88 o
 -12   1   8     1465.36     1633.27    247.17 o
 -11   1   8      141.91      119.59     83.21 o
 -10   1   8     1251.57     1386.41     88.64 o
  -9   1   8      275.04      334.39     50.59 o
  -8   1   8      224.44      238.59     40.83 o
  -7   1   8     4359.43     5388.70    140.13 o
  -6   1   8     1943.71     2184.75     54.98 o
  -5   1   8    12100.15    12714.65    255.84 o
  -4   1   8     6959.23     7020.67    155.52 o
  -3   1   8      832.69      881.67     30.09 o
  -2   1   8     8438.56     8271.06    169.27 o
  -1   1   8     7850.58     7302.16    151.93 o
   0   1   8     2998.82     2783.59     70.61 o
   1   1   8        1.99        1.86     17.03 o
   2   1   8       11.42       16.67     16.68 o
   3   1   8      709.64      712.56     28.82 o
   4   1   8      445.41      467.32     23.79 o
   5   1   8     3493.21     3695.24    103.26 o
   6   1   8     1397.21     1503.97     53.74 o
   7   1   8        0.39        4.60     27.51 o
   8   1   8       12.18        7.65     35.12 o
 -11   2   8       13.09      -31.78     53.99 o
 -10   2   8       25.14      -31.16     42.77 o
  -9   2   8      305.22      292.25     37.65 o
  -8   2   8      340.98      477.97     41.08 o
  -7   2   8      508.77      567.96     46.35 o
  -6   2   8     3216.66     3484.50     86.28 o
  -5   2   8     6537.44     6666.31    163.04 o
  -4   2   8     1960.30     1902.85     50.79 o
  -3   2   8     1172.80     1003.78     32.81 o
  -2   2   8     3567.96     3542.34     76.74 o
  -1   2   8    12950.43    12413.89    274.33 o
   0   2   8     2124.75     2113.90     56.03 o
   1   2   8     1170.08     1055.49     33.39 o
   2   2   8      432.55      422.87     23.63 o
   3   2   8     1217.60     1221.14     36.93 o
   4   2   8     1416.94     1440.64     43.09 o
   5   2   8      605.88      632.93     35.40 o
   6   2   8      351.46      404.18     27.12 o
   7   2   8      458.96      504.09     36.99 o
   8   2   8      742.27      826.76     62.40 o
 -11   3   8     5316.92     4946.66    231.04 o
 -10   3   8        3.23       -8.20     48.16 o
  -9   3   8      351.67      428.21     46.45 o
  -8   3   8        2.11        9.11     28.18 o
  -7   3   8      210.06      236.35     32.76 o
  -6   3   8     3653.19     3856.68     97.14 o
  -5   3   8      460.69      472.18     23.92 o
  -4   3   8     1168.93     1184.70     37.96 o
  -3   3   8    25090.59    24082.39    532.80 o
  -2   3   8     2776.08     2893.65     64.56 o
  -1   3   8     5338.73     5126.61    124.98 o
   0   3   8    16813.53    16176.92    358.60 o
   1   3   8      539.68      530.52     22.51 o
   2   3   8     5095.89     4834.18    105.74 o
   3   3   8        1.15       12.36     12.16 o
   4   3   8      842.73      920.40     34.34 o
   5   3   8      986.10     1061.80     47.85 o
   6   3   8      296.45      290.90     45.57 o
   7   3   8      582.77      639.66     52.97 o
   8   3   8      218.43      243.46     47.86 o
 -11   4   8       83.38       -1.00     51.00 o
 -10   4   8      797.51      907.09     72.85 o
  -9   4   8      556.10      544.82     42.13 o
  -8   4   8     3250.78     3451.47    188.05 o
  -7   4   8     2087.50     2404.94     99.23 o
  -6   4   8     4346.04     4737.20    111.55 o
  -5   4   8     2586.93     2762.98     84.66 o
  -4   4   8      320.72      398.44     22.19 o
  -3   4   8     1323.99     1231.88     41.47 o
  -2   4   8     1604.91     1467.22     40.05 o
  -1   4   8      874.67      857.00     27.75 o
   0   4   8     3213.54     3075.51     79.42 o
   1   4   8    16117.70    15379.06    329.33 o
   2   4   8      131.29      125.18     15.77 o
   3   4   8     1250.14     1269.68     37.59 o
   4   4   8     1453.61     1553.89     48.17 o
   5   4   8      174.13      160.93     22.30 o
   6   4   8      888.62      948.45     51.76 o
   7   4   8     1656.88     1648.74     81.65 o
 -11   5   8      279.54      272.57     54.75 o
 -10   5   8      502.45      540.56     62.41 o
  -9   5   8     1682.43     1788.81     96.29 o
  -8   5   8      108.01      151.02     34.23 o
  -7   5   8     2252.72     2399.03    127.62 o
  -6   5   8      636.32      686.05     51.79 o
  -5   5   8       58.75       42.13     21.57 o
  -4   5   8     1366.09     1302.93     39.24 o
  -3   5   8     2760.60     2821.00     73.77 o
  -2   5   8    14021.79    13863.38    299.39 o
  -1   5   8      406.43      477.98     22.98 o
   0   5   8      191.36      201.94     23.42 o
   1   5   8     1461.44     1420.76     42.60 o
   2   5   8      828.05      812.97     28.82 o
   3   5   8      650.57      640.81     26.88 o
   4   5   8        0.46      -15.78     20.45 o
   5   5   8       19.68      -23.98     25.80 o
   6   5   8     1526.76     1604.97     71.27 o
   7   5   8       79.19       16.18     40.06 o
 -10   6   8     2944.28     2757.37    188.20 o
  -9   6   8      357.70      474.73     45.56 o
  -8   6   8      120.44      157.44     34.93 o
  -7   6   8       84.67      129.48     31.81 o
  -6   6   8     2582.03     3146.32    148.34 o
  -5   6   8      415.28      496.44     27.83 o
  -4   6   8      325.50      331.82     24.99 o
  -3   6   8     2399.98     2500.97     64.09 o
  -2   6   8       47.89       13.08     19.95 o
  -1   6   8      340.87      376.60     25.93 o
   0   6   8     1487.15     1426.65     49.48 o
   1   6   8      185.85      151.81     18.04 o
   2   6   8     2447.94     2362.01     60.52 o
   3   6   8        1.06       -2.64     16.57 o
   4   6   8     1161.06     1217.84     43.93 o
   5   6   8     1620.83     1755.19     70.77 o
   6   6   8     1509.32     1561.00     68.23 o
   7   6   8        5.79        6.27     41.18 o
 -10   7   8        3.47      -15.44     45.70 o
  -9   7   8      971.81      985.17     63.59 o
  -8   7   8       73.32      102.03     37.64 o
  -7   7   8        1.47       47.89     34.31 o
  -6   7   8     2326.89     2793.52    153.42 o
  -5   7   8      742.81      751.68     57.87 o
  -4   7   8     6468.04     6504.67    167.05 o
  -3   7   8     6846.90     6567.03    175.68 o
  -2   7   8      980.32     1018.07     38.65 o
  -1   7   8     1222.41     1118.96     40.18 o
   0   7   8     1009.57     1041.93     35.38 o
   1   7   8        3.00       -3.76     17.44 o
   2   7   8     1378.87     1333.89     41.86 o
   3   7   8     2588.24     2625.90     66.11 o
   4   7   8     1086.02     1190.56     46.10 o
   5   7   8       69.23       75.00     23.28 o
   6   7   8       26.34      -21.16     39.35 o
  -9   8   8      545.03      539.16     85.94 o
  -8   8   8     1056.18     1071.45     73.88 o
  -7   8   8     3029.82     3812.88    263.15 o
  -6   8   8     1298.72     1543.55    133.88 o
  -5   8   8      724.37      893.01     68.35 o
  -4   8   8     1085.47     1329.94    117.33 o
  -3   8   8     1194.03     1282.98    135.98 o
  -2   8   8      143.47      134.80     26.80 o
  -1   8   8      770.50      782.31     39.27 o
   0   8   8      381.34      401.76     28.43 o
   1   8   8      762.58      739.60     31.52 o
   2   8   8     1180.10     1152.41     40.33 o
   3   8   8     1419.23     1428.17     49.38 o
   4   8   8        4.38        7.94     21.94 o
   5   8   8      409.35      460.73     35.95 o
   6   8   8       21.43      -36.37     30.80 o
  -9   9   8        3.66      -31.13     79.67 o
  -8   9   8     1471.61     1497.07    173.11 o
  -7   9   8       76.13       81.73     46.45 o
  -6   9   8       39.71       85.96     33.66 o
  -5   9   8      101.44      153.69     35.46 o
  -4   9   8     3424.83     3434.57    129.75 o
  -3   9   8     5665.78     5830.95    258.62 o
  -2   9   8      102.37      141.57     28.68 o
  -1   9   8      352.35      303.00     44.39 o
   0   9   8        4.72        0.66     21.14 o
   1   9   8       68.98       73.48     18.94 o
   2   9   8      527.36      551.72     31.06 o
   3   9   8       13.11      -19.43     25.68 o
   4   9   8     1207.56     1223.97     52.11 o
   5   9   8      195.70      216.00     29.35 o
  -8  10   8      329.27      392.25     89.98 o
  -7  10   8       80.27      126.97     47.14 o
  -6  10   8      161.46      215.05    106.73 o
  -5  10   8     2757.94     3299.74    247.90 o
  -4  10   8      305.58      325.37     65.33 o
  -3  10   8        2.83      -29.84     43.37 o
  -2  10   8      812.37      745.26     68.28 o
  -1  10   8      730.86      657.19     84.61 o
   0  10   8      782.99      670.26     83.25 o
   1  10   8      206.10      174.52     26.77 o
   2  10   8      646.93      674.80     40.51 o
   3  10   8      425.90      403.09     40.32 o
   4  10   8       20.85       50.95     31.18 o
  -6  11   8      183.05      351.40     63.25 o
  -5  11   8       25.07       92.31     44.20 o
  -4  11   8      494.66      621.53     81.52 o
  -3  11   8      612.05      663.88     85.55 o
  -2  11   8     2144.12     2205.28    166.56 o
  -1  11   8      326.20      249.25     37.61 o
   0  11   8       70.17       -6.77     28.97 o
   1  11   8       45.96       63.51     27.50 o
   2  11   8     1015.71     1031.12     48.79 o
   3  11   8      822.55      927.70     60.50 o
  -5  12   8       13.45       81.16     49.68 o
  -4  12   8     1000.53     1226.40    182.43 o
  -3  12   8      500.37      671.23     74.21 o
  -2  12   8      737.69      839.92     58.86 o
  -1  12   8      425.59      376.03     60.10 o
   0  12   8      157.77      159.68     43.17 o
   1  12   8     1408.29     1376.34    113.76 o
 -11   0   9       79.01       92.99    115.86 o
  -9   0   9    12167.22    14257.23    923.36 o
  -7   0   9       28.69       97.51     42.64 o
  -5   0   9     1062.51     1029.02     53.63 o
  -3   0   9    11286.78     9977.54    292.95 o
  -1   0   9       58.76       66.88     20.75 o
   1   0   9    20578.96    19815.37    689.20 o
   3   0   9       11.86       -3.89     23.28 o
   5   0   9      812.59      851.94     52.39 o
   7   0   9      478.93      617.96     53.81 o
 -11   1   9     2306.90     2789.83    186.39 o
 -10   1   9      213.86      254.35     72.95 o
  -9   1   9      234.44      294.52     49.12 o
  -8   1   9     1351.75     1679.09     76.67 o
  -7   1   9      496.39      571.15     36.25 o
  -6   1   9        5.65       29.29     20.94 o
  -5   1   9      220.18      187.80     21.53 o
  -4   1   9       32.52       50.32     19.08 o
  -3   1   9     8503.32     7557.42    164.52 o
  -2   1   9     9643.30     8949.65    185.18 o
  -1   1   9      315.73      305.94     18.38 o
   0   1   9     3904.66     3844.88     94.13 o
   1   1   9     2908.70     2646.79     77.23 o
   2   1   9      145.01      272.99     48.57 o
   3   1   9      243.11      234.50     20.09 o
   4   1   9      194.86      233.06     19.41 o
   5   1   9      286.85      309.96     22.23 o
   6   1   9        3.81       12.93     21.39 o
   7   1   9      612.53      643.23     40.82 o
 -11   2   9      903.87      948.95    136.39 o
 -10   2   9     1485.34     1591.50    137.88 o
  -9   2   9       12.64       27.98     39.66 o
  -8   2   9     4660.53     5580.59    171.84 o
  -7   2   9      713.74      904.20     44.37 o
  -6   2   9     2590.99     2793.57     92.79 o
  -5   2   9      177.78      181.12     20.62 o
  -4   2   9     3605.53     3297.18     77.39 o
  -3   2   9      662.28      562.37     25.12 o
  -2   2   9      801.52      725.19     30.05 o
  -1   2   9     6462.75     6052.64    133.51 o
   0   2   9     4631.32     4422.20    107.29 o
   1   2   9       37.19       62.59     16.10 o
   2   2   9     8609.88     8433.43    190.97 o
   3   2   9       19.22       40.61     17.76 o
   4   2   9       70.62       62.30     16.73 o
   5   2   9        1.40       -2.52     16.07 o
   6   2   9       45.12       54.66     29.75 o
   7   2   9      973.71     1086.49     54.97 o
 -11   3   9       45.96       26.53     74.50 o
 -10   3   9     3188.23     3524.66    235.47 o
  -9   3   9      438.52      456.42     52.22 o
  -8   3   9       25.94       13.12     35.04 o
  -7   3   9     7760.92     8888.80    278.67 o
  -6   3   9       98.95      124.43     25.54 o
  -5   3   9     9521.01     9661.66    306.45 o
  -4   3   9     3689.81     3401.48     80.14 o
  -3   3   9     3015.74     2892.75     70.10 o
  -2   3   9     3547.98     3363.70     87.89 o
  -1   3   9        5.17       -6.27     18.01 o
   0   3   9      394.37      398.57     23.53 o
   1   3   9     1002.13     1037.60     35.83 o
   2   3   9     3417.73     3489.07     86.11 o
   3   3   9        7.03      -11.16     17.25 o
   4   3   9       11.49       -0.60     21.10 o
   5   3   9        3.01      -24.40     30.09 o
   6   3   9     1202.49     1294.62     75.75 o
   7   3   9      344.04      366.22     47.07 o
 -11   4   9      248.45      238.05     78.13 o
 -10   4   9     2078.96     2288.74    196.17 o
  -9   4   9     2508.80     2772.15    139.49 o
  -8   4   9       19.07       41.80     34.57 o
  -7   4   9      230.14      249.04     34.05 o
  -6   4   9     4107.16     4551.86    162.07 o
  -5   4   9        0.47        1.61     21.14 o
  -4   4   9     7881.06     7618.63    162.71 o
  -3   4   9     2542.40     2541.43     80.50 o
  -2   4   9     8185.45     7825.45    178.51 o
  -1   4   9     1521.21     1417.37     45.09 o
   0   4   9     4382.52     4167.24    101.59 o
   1   4   9       37.93       35.82     18.38 o
   2   4   9      228.42      272.09     21.59 o
   3   4   9     4345.10     4501.54    104.67 o
   4   4   9       45.44       23.73     20.54 o
   5   4   9      327.51      348.01     32.00 o
   6   4   9      773.94      808.89     52.19 o
   7   4   9     1327.47     1347.33     96.42 o
 -10   5   9      445.30      656.66    114.20 o
  -9   5   9     2146.42     2584.21    138.45 o
  -8   5   9     1180.68     1329.77     86.08 o
  -7   5   9     1415.33     1581.52     79.29 o
  -6   5   9      390.26      442.18     34.04 o
  -5   5   9     1795.36     1932.30    119.74 o
  -4   5   9     1769.01     1804.22     49.12 o
  -3   5   9       45.45       37.78     17.44 o
  -2   5   9      157.02      167.55     24.26 o
  -1   5   9     4971.32     4540.19    108.45 o
   0   5   9       52.30       54.92     19.69 o
   1   5   9     1231.67     1139.68     40.91 o
   2   5   9      102.35       68.55     21.84 o
   3   5   9      873.47      880.56     33.57 o
   4   5   9     1647.56     1773.55     62.12 o
   5   5   9      870.50      889.38     46.08 o
   6   5   9     1235.28     1386.03     72.85 o
 -10   6   9      304.16      467.97     74.67 o
  -9   6   9      946.08     1048.52    138.76 o
  -8   6   9      676.46      933.60     83.86 o
  -7   6   9      511.00      680.89     54.09 o
  -6   6   9     1827.30     1932.01    131.89 o
  -5   6   9       30.54       13.69     26.05 o
  -4   6   9       11.24      -11.18     24.18 o
  -3   6   9      187.85      197.02     21.61 o
  -2   6   9     2795.74     2766.43     72.97 o
  -1   6   9    12472.09    11283.08    265.33 o
   0   6   9      117.99      130.68     22.42 o
   1   6   9     1135.91     1104.75     41.39 o
   2   6   9     3381.63     3312.47     86.10 o
   3   6   9       15.67       -0.22     21.30 o
   4   6   9       53.56       20.19     25.09 o
   5   6   9     2368.45     2419.60     90.22 o
   6   6   9      476.96      461.34     47.55 o
  -9   7   9      309.23      273.66     62.79 o
  -8   7   9        6.11       63.66     42.46 o
  -7   7   9      582.54      711.37     62.17 o
  -6   7   9      103.27      128.29     30.45 o
  -5   7   9       86.19      135.61     40.82 o
  -4   7   9     2233.52     2441.28    192.41 o
  -3   7   9     6487.89     6684.21    190.53 o
  -2   7   9      319.04      357.31     32.57 o
  -1   7   9      218.73      239.68     24.07 o
   0   7   9      555.05      528.36     42.83 o
   1   7   9     1525.48     1456.98     66.79 o
   2   7   9      182.94      186.70     22.84 o
   3   7   9     3464.33     3558.97     99.67 o
   4   7   9     1249.00     1325.40     52.44 o
   5   7   9      328.46      340.65     46.32 o
  -9   8   9      268.23      312.34     75.87 o
  -8   8   9     4079.24     5133.81    409.99 o
  -7   8   9      350.56      433.37     60.05 o
  -6   8   9       10.36      -14.00     30.94 o
  -5   8   9     1074.71     1182.93    140.85 o
  -4   8   9      205.79      217.84     48.40 o
  -3   8   9      101.49      121.24     31.27 o
  -2   8   9      242.13      254.90     31.39 o
  -1   8   9        6.79        9.06     26.42 o
   0   8   9    12416.21    11981.46    298.10 o
   1   8   9        1.03      -19.12     24.23 o
   2   8   9      696.62      736.62     42.51 o
   3   8   9      130.08      116.06     25.09 o
   4   8   9     1324.66     1472.11     64.27 o
   5   8   9      264.94      324.82     37.48 o
  -8   9   9      334.64      366.41     95.04 o
  -7   9   9      302.11      389.21     63.94 o
  -6   9   9        0.22        1.50     39.15 o
  -5   9   9      264.07      287.09     61.48 o
  -4   9   9     1174.69     1155.58    142.47 o
  -3   9   9     1204.02      887.34    123.23 o
  -2   9   9      480.20      505.31     38.65 o
  -1   9   9     2554.28     2528.85    154.51 o
   0   9   9        4.10      -19.37     23.37 o
   1   9   9     3235.65     3274.42    109.98 o
   2   9   9      584.98      601.38     38.23 o
   3   9   9     1515.33     1521.20     78.53 o
   4   9   9      148.21      164.17     30.40 o
  -7  10   9     1082.66     1362.74     92.93 o
  -6  10   9      207.30      226.32     55.51 o
  -5  10   9       59.86      115.72     43.07 o
  -4  10   9      644.32      750.39    227.87 o
  -3  10   9        1.22       -0.26     37.26 o
  -2  10   9     2075.90     2048.40     79.55 o
  -1  10   9     1594.63     1561.06     79.64 o
   0  10   9      384.35      300.01     34.38 o
   1  10   9     1597.72     1533.13     55.32 o
   2  10   9     1416.23     1512.31     61.43 o
   3  10   9        0.44      -16.84     31.21 o
  -5  11   9     1135.10     1483.32    178.95 o
  -4  11   9       20.31      -20.18     45.29 o
  -3  11   9        6.47      -45.36     40.05 o
  -2  11   9      892.24      852.43     57.48 o
  -1  11   9     1743.23     1764.87    103.41 o
   0  11   9       11.15      -40.34     33.76 o
   1  11   9      584.13      521.27     53.82 o
  -2  12   9     1013.00     1090.08     68.75 o
 -10   0  10     3088.41     3681.00    288.34 o
  -8   0  10       36.45       25.28     85.24 o
  -6   0  10    15428.60    16211.66    476.50 o
  -4   0  10     4219.90     3766.66    188.58 o
  -2   0  10     1287.46     1207.77     47.80 o
   0   0  10     4129.10     3976.34    127.00 o
   2   0  10     4045.21     4026.94    155.89 o
   4   0  10     2623.21     2753.48    111.93 o
   6   0  10      224.80      296.35     40.94 o
 -11   1  10       31.92      132.72     82.61 o
 -10   1  10     2180.47     2702.06    135.31 o
  -9   1  10     1493.15     2006.88    145.75 o
  -8   1  10      456.83      531.67     51.48 o
  -7   1  10     6049.60     6925.96    193.55 o
  -6   1  10     1612.29     1756.28     68.11 o
  -5   1  10      813.17      785.20     42.30 o
  -4   1  10       55.28       30.23     20.01 o
  -3   1  10     1207.53     1149.14     35.56 o
  -2   1  10        6.98       14.44     16.41 o
  -1   1  10      223.93      255.03     19.72 o
   0   1  10      533.48      557.89     27.29 o
   1   1  10     3125.90     3175.42     81.52 o
   2   1  10      780.17      793.70     36.55 o
   3   1  10        0.50        6.12     19.64 o
   4   1  10     5747.38     5909.28    161.03 o
   5   1  10     3188.73     3431.73    120.40 o
   6   1  10      341.09      365.11     29.68 o
 -11   2  10     1623.74     1965.91    215.82 o
 -10   2  10       42.48      -15.38     64.31 o
  -9   2  10     2106.06     2421.81    132.73 o
  -8   2  10     2940.91     3942.75    223.05 o
  -7   2  10     4791.88     5476.65    235.92 o
  -6   2  10       44.18       63.39     23.87 o
  -5   2  10     1042.17     1050.47     40.18 o
  -4   2  10      126.20      124.32     21.84 o
  -3   2  10     1002.63      925.49     36.04 o
  -2   2  10      217.91      256.87     20.35 o
  -1   2  10     2741.02     2518.21     62.56 o
   0   2  10     1893.25     1905.74     57.70 o
   1   2  10     4038.11     3896.65     96.92 o
   2   2  10      292.80      308.13     21.88 o
   3   2  10      831.89      857.25     36.73 o
   4   2  10      327.80      324.55     24.73 o
   5   2  10       46.28       11.25     19.98 o
   6   2  10      859.09      970.32     63.64 o
 -10   3  10      892.39     1174.36     98.33 o
  -9   3  10      272.90      319.37     54.10 o
  -8   3  10      325.12      295.19     39.30 o
  -7   3  10      240.70      311.75     33.96 o
  -6   3  10       68.60       70.35     33.14 o
  -5   3  10     3144.01     3219.62     79.08 o
  -4   3  10     1415.49     1241.34     43.38 o
  -3   3  10     1259.96     1128.58     36.48 o
  -2   3  10      505.80      480.40     25.71 o
  -1   3  10     2069.86     2060.38     68.56 o
   0   3  10      234.23      236.81     23.50 o
   1   3  10      309.15      286.77     22.73 o
   2   3  10       83.28      111.81     21.75 o
   3   3  10     8911.32     8802.00    212.23 o
   4   3  10      134.48      155.83     18.66 o
   5   3  10      844.43      864.09     59.34 o
   6   3  10      206.20      240.00     42.20 o
 -10   4  10     1024.50     1277.06    142.19 o
  -9   4  10     5477.50     6204.80    331.65 o
  -8   4  10      488.89      535.45     43.81 o
  -7   4  10      225.74      334.97     42.50 o
  -6   4  10       78.88       68.11     26.82 o
  -5   4  10      102.98       85.81     22.70 o
  -4   4  10     4394.67     4132.21     99.94 o
  -3   4  10      779.40      706.82     28.26 o
  -2   4  10     1350.22     1409.46     45.41 o
  -1   4  10      790.11      783.56     30.21 o
   0   4  10     4535.05     4396.16    107.21 o
   1   4  10      536.06      545.86     28.25 o
   2   4  10      601.92      640.04     35.23 o
   3   4  10      333.57      363.32     26.61 o
   4   4  10      131.27      190.89     28.62 o
   5   4  10      144.41      115.06     34.93 o
   6   4  10       60.42       50.70     36.46 o
 -10   5  10        0.24       48.96     65.93 o
  -9   5  10       53.25       87.69     65.13 o
  -8   5  10      348.90      539.74     46.66 o
  -7   5  10       39.66       47.27     33.40 o
  -6   5  10     3231.35     3250.94     93.33 o
  -5   5  10       44.28       -4.91     26.99 o
  -4   5  10      294.77      335.61     33.11 o
  -3   5  10     1426.55     1438.74     58.67 o
  -2   5  10       12.03        6.93     21.31 o
  -1   5  10     6764.56     6605.19    162.01 o
   0   5  10      108.79      119.03     22.23 o
   1   5  10     2019.80     2139.23     84.54 o
   2   5  10     5133.05     5097.49    135.86 o
   3   5  10       19.26       49.37     25.10 o
   4   5  10     1986.32     2110.45     81.29 o
   5   5  10        0.02      -72.27     48.18 o
  -9   6  10     1108.91     1234.45    137.14 o
  -8   6  10     5642.59     6279.64    338.24 o
  -7   6  10       96.73      112.95     36.48 o
  -6   6  10       71.55        3.99     32.26 o
  -5   6  10     1459.11     1602.62    138.95 o
  -4   6  10      135.77      105.23     30.94 o
  -3   6  10       31.67      -12.13     24.70 o
  -2   6  10     3956.22     3793.43     95.62 o
  -1   6  10      904.52      783.51     34.44 o
   0   6  10      316.97      296.93     27.58 o
   1   6  10        4.66       10.78     25.41 o
   2   6  10     2417.09     2431.79     80.13 o
   3   6  10      190.78      194.33     29.57 o
   4   6  10        8.50       11.37     25.03 o
   5   6  10      328.39      370.89     45.13 o
  -9   7  10      218.76      192.21     76.94 o
  -8   7  10      292.67      370.49     61.34 o
  -7   7  10      125.82      220.75     44.80 o
  -6   7  10      221.33      274.68     44.87 o
  -5   7  10      744.60      766.68     58.65 o
  -4   7  10     1884.16     2019.91    132.10 o
  -3   7  10      369.61      468.35     33.90 o
  -2   7  10     1851.82     1696.53     56.70 o
  -1   7  10      196.97      214.56     29.47 o
   0   7  10       98.81      101.38     30.24 o
   1   7  10     2691.26     2424.98    187.34 o
   2   7  10     4271.78     4559.36    144.05 o
   3   7  10     1016.75      994.60     44.74 o
   4   7  10       69.62      108.38     37.49 o
  -8   8  10       93.72      184.02     61.48 o
  -7   8  10     4300.23     5514.66    402.89 o
  -6   8  10        8.12      -21.19     40.70 o
  -5   8  10     2071.85     1986.60    103.54 o
  -4   8  10      148.97       89.75     51.66 o
  -3   8  10     1699.51     1692.03     71.66 o
  -2   8  10      185.14      193.37     30.11 o
  -1   8  10      203.51      198.67     31.13 o
   0   8  10      362.51      389.09     31.80 o
   1   8  10        6.57       12.94     56.54 o
   2   8  10       41.80      -19.82     29.27 o
   3   8  10     1268.62     1355.07     61.07 o
   4   8  10       13.48        9.84     43.25 o
  -7   9  10       27.50       39.68     57.71 o
  -6   9  10     2203.28     2240.64     99.83 o
  -5   9  10      155.16      131.68     41.29 o
  -4   9  10     2470.45     2373.17    118.88 o
  -3   9  10        0.54      -42.43     34.98 o
  -2   9  10       16.44       50.59     34.60 o
  -1   9  10      199.28      179.83     32.80 o
   0   9  10      210.88      238.53     30.32 o
   1   9  10      658.95      699.43     43.41 o
   2   9  10     1189.24     1258.28     62.79 o
   3   9  10      675.71      695.10     58.58 o
  -6  10  10      498.14      646.55    128.30 o
  -5  10  10      882.92      851.90     73.62 o
  -4  10  10       31.90      -31.36     37.07 o
  -3  10  10     1078.24     1069.93    121.12 o
  -2  10  10     1359.25     1524.52     84.20 o
  -1  10  10      823.96      767.24     48.00 o
   0  10  10       39.20      115.53     34.75 o
   1  10  10      649.76      679.45     45.05 o
  -3  11  10     1363.96     1398.42     78.77 o
  -2  11  10      140.86      145.01     44.24 o
  -1  11  10      294.52      281.27     38.61 o
  -9   0  11     6841.86     7760.52   1224.06 o
  -7   0  11     2251.75     2444.36    179.00 o
  -5   0  11        0.78      -12.44     27.53 o
  -3   0  11     5814.03     5461.57    212.66 o
  -1   0  11     4298.92     4250.88    148.10 o
   1   0  11     2665.86     2669.04    118.14 o
   3   0  11       80.07      128.83     38.83 o
   5   0  11     1517.21     1529.51     91.80 o
 -10   1  11      884.42      952.71     91.25 o
  -9   1  11       90.53      155.39     66.22 o
  -8   1  11        4.44       -1.56     44.06 o
  -7   1  11     1663.60     1792.04     61.56 o
  -6   1  11     1987.68     1997.01     56.67 o
  -5   1  11      741.17      715.86     32.04 o
  -4   1  11       19.14       36.76     20.98 o
  -3   1  11     2492.43     2312.77     61.97 o
  -2   1  11     4194.79     4097.22    106.98 o
  -1   1  11       23.89       30.03     19.65 o
   0   1  11     2429.64     2532.97     73.84 o
   1   1  11     1275.02     1243.04     42.60 o
   2   1  11     3259.16     3241.71     95.03 o
   3   1  11     3228.29     3361.94    119.09 o
   4   1  11       66.01       94.59     24.75 o
   5   1  11        0.70       41.21     24.85 o
 -10   2  11      162.23      249.19     66.41 o
  -9   2  11       13.77       62.79     65.70 o
  -8   2  11     3665.49     4186.18    242.41 o
  -7   2  11     2030.52     2251.55    113.02 o
  -6   2  11        3.74       -4.47     23.00 o
  -5   2  11     1659.23     1604.92     49.50 o
  -4   2  11     2781.85     2445.20     67.68 o
  -3   2  11      410.60      446.60     27.29 o
  -2   2  11        2.16        8.97     18.74 o
  -1   2  11     2051.89     2082.94     67.97 o
   0   2  11       65.49       22.64     22.61 o
   1   2  11     1120.83     1165.74     41.62 o
   2   2  11     2023.81     1978.86     63.35 o
   3   2  11     1438.39     1414.85     73.82 o
   4   2  11       44.87       45.51     23.80 o
   5   2  11       65.59       76.85     23.81 o
 -10   3  11     1950.80     2330.86    185.14 o
  -9   3  11      525.43      578.54     75.06 o
  -8   3  11     2871.12     3284.23    218.07 o
  -7   3  11      385.35      407.94     33.78 o
  -6   3  11      627.38      614.71     55.84 o
  -5   3  11      249.64      225.50     26.20 o
  -4   3  11     6164.31     5863.76    140.78 o
  -3   3  11      291.88      313.21     28.27 o
  -2   3  11      795.39      722.79     30.60 o
  -1   3  11      215.46      234.97     23.01 o
   0   3  11     1642.34     1652.25     55.90 o
   1   3  11       76.75       83.76     22.84 o
   2   3  11     1158.79     1103.30     46.19 o
   3   3  11     2143.19     2218.26     73.14 o
   4   3  11     2250.99     2353.45     75.15 o
   5   3  11      766.95      870.59     61.47 o
 -10   4  11     1403.27     1686.62    169.45 o
  -9   4  11       52.60      147.36     70.72 o
  -8   4  11      476.98      546.10     50.30 o
  -7   4  11     4589.09     4598.21    140.61 o
  -6   4  11      527.80      610.72     44.60 o
  -5   4  11     2362.41     2224.12     74.49 o
  -4   4  11      395.45      385.06     26.42 o
  -3   4  11      130.72      123.87     25.77 o
  -2   4  11       16.31       -2.28     21.39 o
  -1   4  11      622.94      610.15     28.32 o
   0   4  11       33.62       56.24     25.14 o
   1   4  11      153.39      164.57     27.08 o
   2   4  11      609.14      704.27     36.15 o
   3   4  11      341.12      376.21     30.90 o
   4   4  11     4116.79     4305.05    163.56 o
   5   4  11      506.94      558.94     46.71 o
  -9   5  11      178.30      195.71     60.92 o
  -8   5  11     1461.28     1752.63    135.04 o
  -7   5  11     3183.49     3282.77    108.79 o
  -6   5  11     6879.97     6927.34    238.45 o
  -5   5  11     3706.80     3285.41    103.25 o
  -4   5  11     1172.69      947.74     47.87 o
  -3   5  11      171.76      236.43     27.79 o
  -2   5  11        0.43       13.51     23.40 o
  -1   5  11       25.87        5.10     21.46 o
   0   5  11      491.70      430.29     28.70 o
   1   5  11     5222.19     5069.35    146.22 o
   2   5  11       41.47       33.46     28.57 o
   3   5  11       22.51       45.30     29.29 o
   4   5  11        2.56        0.66     35.87 o
  -9   6  11     2646.73     3116.17    289.65 o
  -8   6  11      107.81      143.09     52.04 o
  -7   6  11       61.09       90.19     38.17 o
  -6   6  11       54.59       64.75     45.77 o
  -5   6  11     1233.76     1178.76     58.93 o
  -4   6  11       63.69       35.38     25.90 o
  -3   6  11     2755.64     2511.49     74.41 o
  -2   6  11      577.08      608.88     49.02 o
  -1   6  11      173.49      240.26     27.75 o
   0   6  11     2721.70     2586.88     94.28 o
   1   6  11      243.88      203.36     34.00 o
   2   6  11      121.28      105.36     32.41 o
   3   6  11      366.82      375.92     36.30 o
   4   6  11      494.56      563.29     48.48 o
  -8   7  11       11.27       22.07     57.39 o
  -7   7  11      329.34      331.51     65.06 o
  -6   7  11     2784.88     2550.49    171.38 o
  -5   7  11     3062.16     3276.55    151.92 o
  -4   7  11       46.11       -3.99     41.73 o
  -3   7  11     3363.49     3113.94     97.91 o
  -2   7  11      572.96      593.70     36.25 o
  -1   7  11     1915.64     1836.86     93.20 o
   0   7  11      377.95      371.24     34.83 o
   1   7  11       49.95       64.02     29.79 o
   2   7  11      370.88      382.16     39.86 o
   3   7  11      900.17     1088.65     55.19 o
  -7   8  11      142.02      210.43     66.77 o
  -6   8  11       56.91       57.18     46.58 o
  -5   8  11      237.11      155.19     45.87 o
  -4   8  11      789.74      863.56     55.57 o
  -3   8  11       17.61      -10.35     36.18 o
  -2   8  11     4209.20     4178.47    131.43 o
  -1   8  11       15.20      -33.19     29.28 o
   0   8  11     1014.19     1110.43     55.38 o
   1   8  11      235.85      243.73     34.68 o
   2   8  11      689.40      716.66     48.85 o
  -6   9  11     1279.84     1384.74     78.30 o
  -5   9  11      511.75      484.43     79.40 o
  -4   9  11      471.16      465.58     56.00 o
  -3   9  11      481.02      466.22     59.26 o
  -2   9  11        7.28       59.59     46.59 o
  -1   9  11     2872.40     2856.43    144.19 o
   0   9  11      487.17      511.31     36.74 o
   1   9  11       30.47       54.00     33.81 o
  -4  10  11      758.66      849.56     67.35 o
  -3  10  11      342.84      234.02     48.59 o
  -2  10  11      756.11      704.10     54.16 o
  -1  10  11      496.97      508.12     45.35 o
  -8   0  12     3283.53     3708.24    286.49 o
  -6   0  12     3657.37     3323.49    159.72 o
  -4   0  12      523.68      457.56     41.68 o
  -2   0  12     4391.85     4175.13    153.51 o
   0   0  12     3568.07     3734.74    159.71 o
   2   0  12      153.02      240.52     62.52 o
   4   0  12     3210.43     3268.24    167.33 o
  -9   1  12      284.33      375.44     73.01 o
  -8   1  12       15.13      -28.38     36.74 o
  -7   1  12      724.41      843.35     49.03 o
  -6   1  12     1075.30     1027.88     42.04 o
  -5   1  12     5502.03     4919.77    197.14 o
  -4   1  12     1386.71     1368.29     55.86 o
  -3   1  12      347.74      301.93     25.65 o
  -2   1  12      658.98      660.98     34.76 o
  -1   1  12      158.27      186.32     30.53 o
   0   1  12       64.06       63.11     22.28 o
   1   1  12      725.33      756.78     39.82 o
   2   1  12       78.35       80.37     34.57 o
   3   1  12      843.16      909.52     49.88 o
   4   1  12       23.48       51.70     27.27 o
  -9   2  12      305.85      333.52     72.91 o
  -8   2  12      211.73      254.31     52.26 o
  -7   2  12       62.59       15.17     31.91 o
  -6   2  12     1086.76     1072.68     46.90 o
  -5   2  12     1335.02     1211.00     47.55 o
  -4   2  12     3072.87     2660.63     98.97 o
  -3   2  12      315.87      263.08     26.57 o
  -2   2  12       15.68       57.32     24.15 o
  -1   2  12     6247.82     6313.75    151.00 o
   0   2  12       46.33       32.96     30.92 o
   1   2  12        2.61       15.65     26.38 o
   2   2  12      741.53      749.16     39.83 o
   3   2  12      766.21      787.56     45.51 o
   4   2  12        4.10       71.13     32.21 o
  -9   3  12     1242.62     1462.33    198.08 o
  -8   3  12        1.12      -10.49     46.77 o
  -7   3  12     2225.67     2097.22    169.96 o
  -6   3  12       76.27       69.38     30.89 o
  -5   3  12     1060.18      982.77     41.52 o
  -4   3  12      878.36      775.26     46.82 o
  -3   3  12      520.76      525.62     31.20 o
  -2   3  12     2455.49     2231.91    104.87 o
  -1   3  12      458.16      480.00     30.68 o
   0   3  12     1822.96     1804.09     72.84 o
   1   3  12       20.95       21.50     30.20 o
   2   3  12      370.66      439.93     34.29 o
   3   3  12      158.97      243.37     31.09 o
   4   3  12      214.98      256.11     25.97 o
  -9   4  12       87.93       60.95     69.97 o
  -8   4  12      306.45      248.61     52.04 o
  -7   4  12        7.06      -17.82     32.21 o
  -6   4  12      163.60      116.95     31.85 o
  -5   4  12      176.93      199.24     29.77 o
  -4   4  12      438.69      377.52     31.15 o
  -3   4  12     6462.16     6371.49    192.40 o
  -2   4  12     2074.39     1920.58    104.69 o
  -1   4  12      166.73      151.25     28.11 o
   0   4  12     1831.41     1745.45     72.06 o
   1   4  12     1797.02     1764.26     72.40 o
   2   4  12      107.33      130.25     31.96 o
   3   4  12      134.04      130.68     31.84 o
  -8   5  12       60.98       38.26     50.81 o
  -7   5  12       79.15       96.51     40.19 o
  -6   5  12     2952.54     2850.05    150.57 o
  -5   5  12        6.80      -12.46     31.03 o
  -4   5  12      222.36      171.29     31.25 o
  -3   5  12      344.46      378.35     32.10 o
  -2   5  12     1386.63     1420.18     50.09 o
  -1   5  12       42.41       56.02     25.61 o
   0   5  12     1627.43     1635.69     76.72 o
   1   5  12      954.92     1017.80     51.13 o
   2   5  12       48.56       56.83     31.89 o
   3   5  12      339.67      351.40     38.52 o
  -8   6  12      678.43      684.80     65.62 o
  -7   6  12     1023.44     1183.87    137.49 o
  -6   6  12       82.29      -16.35     47.29 o
  -5   6  12      391.15      337.01     39.57 o
  -4   6  12     1307.00     1144.48     56.38 o
  -3   6  12      948.07      878.34     42.07 o
  -2   6  12     2190.71     2085.45     77.14 o
  -1   6  12      189.51      194.10     36.84 o
   0   6  12        4.78       -7.81     38.49 o
   1   6  12      949.61     1061.47     55.35 o
   2   6  12     1349.97     1342.95     62.72 o
  -7   7  12      140.40      102.55     59.68 o
  -6   7  12      213.29      174.00     49.97 o
  -5   7  12      296.51      164.44     40.31 o
  -4   7  12     1695.31     1732.32     78.99 o
  -3   7  12        2.76      -21.47     33.85 o
  -2   7  12       38.16       21.24     31.89 o
  -1   7  12       44.05       69.20     34.28 o
   0   7  12       35.66      -18.56     33.21 o
   1   7  12      498.94      510.61     44.58 o
  -5   8  12     2830.60     2796.95    147.31 o
  -4   8  12       10.80      -40.48     43.77 o
  -3   8  12      835.89      816.34     66.31 o
  -2   8  12        2.75      -29.18     32.07 o
  -1   8  12     1030.67     1085.88     73.76 o
   0   8  12        2.75       15.47     36.70 o
  -7   0  13       18.04        3.89     44.73 o
  -5   0  13      612.61      545.39     89.97 o
  -3   0  13    12218.72    10559.57    423.97 o
  -1   0  13      296.71      109.32     84.21 o
   1   0  13      134.69      119.09     57.30 o
   3   0  13        0.08       32.69     45.62 o
  -8   1  13        9.13      -25.72     39.17 o
  -7   1  13       54.05       32.64     31.93 o
  -6   1  13      952.57      836.38     40.03 o
  -5   1  13       19.35       -1.58     26.28 o
  -4   1  13     3049.90     2597.61    116.15 o
  -3   1  13       71.65       87.53     31.61 o
  -2   1  13     1133.74     1111.71     51.44 o
  -1   1  13      910.97      888.16     53.28 o
   0   1  13     2444.72     2372.76     80.88 o
   1   1  13     1826.31     1968.01     78.87 o
   2   1  13      139.19      167.22     39.90 o
  -8   2  13      538.73      769.12     63.52 o
  -7   2  13      207.83      187.68     35.74 o
  -6   2  13      187.04      150.32     30.94 o
  -5   2  13     1412.70     1196.51     76.57 o
  -4   2  13     2946.35     2335.07     84.73 o
  -3   2  13       96.32       90.19     26.80 o
  -2   2  13     3176.81     3047.70     99.68 o
  -1   2  13     2370.68     2385.52     97.10 o
   0   2  13        2.35      -49.62     35.69 o
   1   2  13      295.30      281.25     36.65 o
   2   2  13      252.40      268.84     32.01 o
  -8   3  13       15.55       66.13     52.65 o
  -7   3  13      629.26      625.51     43.40 o
  -6   3  13       10.12      -45.29     30.19 o
  -5   3  13     1631.95     1313.65     77.17 o
  -4   3  13      144.26      124.75     32.51 o
  -3   3  13       18.53        6.03     28.49 o
  -2   3  13     2902.38     2614.94     89.60 o
  -1   3  13      327.56      364.37     53.66 o
   0   3  13      198.66      229.11     58.93 o
   1   3  13      760.18      764.93     48.39 o
   2   3  13     1723.01     1834.06     70.89 o
  -7   4  13        5.19      -52.65     35.10 o
  -6   4  13      714.10      574.39     60.84 o
  -5   4  13      173.32      121.13     28.48 o
  -4   4  13       89.71       89.31     31.30 o
  -3   4  13      496.38      419.84     35.43 o
  -2   4  13      509.17      454.48     32.69 o
  -1   4  13      706.86      792.24     52.13 o
   0   4  13      640.22      624.08     50.78 o
   1   4  13      287.77      330.40     39.04 o
   2   4  13       64.54       94.22     35.91 o
  -7   5  13      666.27      669.25     62.07 o
  -6   5  13       39.61      -83.44     56.11 o
  -5   5  13      935.47      692.87     48.77 o
  -4   5  13      575.09      492.11     41.50 o
  -3   5  13      519.79      431.41     37.28 o
  -2   5  13      185.33      140.41     30.44 o
  -1   5  13     1788.93     1681.58    105.25 o
   0   5  13      541.57      670.67     61.37 o
   1   5  13      638.04      677.91     48.75 o
  -6   6  13      612.38      430.66     63.46 o
  -5   6  13     1506.97     1335.69     86.13 o
  -4   6  13      198.85      176.88     38.70 o
  -3   6  13      527.85      475.44     40.01 o
  -2   6  13      318.20      258.94     47.83 o
  -1   6  13      436.62      421.37     57.31 o
   0   6  13       66.52       48.90     42.00 o
  -4   7  13       24.18       -2.27     44.14 o
  -3   7  13      228.68      282.15     40.10 o
  -2   7  13      911.34      807.14     61.47 o
  -6   0  14     1174.55      805.76     82.34 o
  -4   0  14      148.20      129.57     52.17 o
  -2   0  14      321.06      277.30     86.75 o
   0   0  14      559.56      639.11    138.49 o
  -7   1  14     3861.79     3226.60    113.15 o
  -6   1  14      545.34      466.71     51.82 o
  -5   1  14      247.30      154.75     27.98 o
  -4   1  14       23.35        6.39     28.45 o
  -3   1  14      664.69      576.39     47.52 o
  -2   1  14      449.50      404.23     37.72 o
  -1   1  14      102.42      138.02     44.02 o
   0   1  14     1056.79     1098.07     81.17 o
  -7   2  14      697.54      611.83     43.92 o
  -6   2  14     1086.42      839.02     72.95 o
  -5   2  14      202.96      153.62     32.86 o
  -4   2  14      429.33      357.69     42.42 o
  -3   2  14        5.71       63.09     35.70 o
  -2   2  14       78.91       80.92     34.04 o
  -1   2  14       20.95       28.89     31.78 o
   0   2  14      337.04      324.55     46.37 o
  -6   3  14      508.59      405.61     64.75 o
  -5   3  14     1652.96     1426.89     61.16 o
  -4   3  14      350.34      286.97     36.83 o
  -3   3  14       73.93      118.89     37.40 o
  -2   3  14      104.23       70.32     34.81 o
  -1   3  14     3653.73     3506.87    158.44 o
   0   3  14      188.92      214.28     45.36 o
  -5   4  14      387.23      338.32     40.78 o
  -4   4  14     1716.73     1472.53     66.72 o
  -3   4  14      401.74      300.03     34.43 o
  -2   4  14     1496.41     1484.04     65.85 o
  -1   4  14       79.69       50.90     34.59 o
  -4   5  14      466.20      378.60     42.23 o
  -3   5  14     1321.48     1212.78    140.92 o
  -2   5  14      750.69      657.46     54.05 o
 
